# Supplementary material for: Alpha-gal sensitization and allergic blood transfusion reactions: a scoping review
Source: J Transl Med. 2026 Feb 4;24:325. doi: 10.1186/s12967-025-07614-9 (PMC12964899; doi:10.1186/s12967-025-07614-9)
Supplement: Supplementary file 4 — Supplementary Material 4 [file 12967_2025_7614_MOESM4_ESM.xlsx]

## Sheet: Citations in Grey Literature
Scoping Literature Review (1/29/25-2/27/25) - ("alpha gal" | "alphagal" ) "blood"
REFERENCE					SUBJECTS			DATA	VARIABLES		CONCLUSION
Author(s)	Title	Link	Journal	Year Published	#	Subject Characteristics	Sample Design	Year Data Collected	Control	Intervention	Conclusion
Alba L. Montoya, Elisa G. Carvajal, Uriel Ortega-Rodriguez, Igor L. Estevao, Roger A. Ashmus, Sohan R. Jankuru, Susana Portillo, Cameron C. Ellis, Colin D. Knight, Julio Alonso-Padilla, Luis Izquierdo, Maria-Jesus Pinazo, Joaquim Gascon, Veronica Suarez,Douglas M. Watts, Iliana R. Malo, Janine M. Ramsey, Belkisyolé Alarcón De Noya, Oscar Noya, Igor C. Almeida, Katja Michael	A Branched and Double Alpha-Gal-Bearing Synthetic Neoglycoprotein as a Biomarker for Chagas Disease	A Branched and Double Alpha-Gal-Bearing Synthetic Neoglycoprotein as a Biomarker for Chagas Disease	Molecules	2022	85 individual sera from CCD patients and healthy donors		cohort study: "In search for α-Gal-based BMKs, here we describe the synthesis of neoglycoprotein NGP11b, comprised of a carrier protein decorated with the branched trisaccharide Galα(1,2)[Galα(1,6)]Galβ. By chemiluminescent immunoassay using sera/plasma from chronic CD (CCD) patients from Venezuela and Mexico and healthy controls, NGP11b exhibited sensitivity and specificity similar to that of tG…	Unknown	?# T. cruzi-positive sera	?# T. cruzi-negative sera	"In summary, our results corroborate the antigenicity and specificity of the α-Gal epitopes in NGP11b. Due to significant differential antibody reactivities between sera of CCD patients and healthy individuals, NGP11b seems suitable as a diagnostic CCD BMK, and also shows potential for monitoring the follow-up serological status of CCD patients after chemotherapy. Current efforts are focused on t…
Slayden TA, Shakir MKM, Hoang TD	A Bull in a Pill Shop: Alpha-Gal Allergy Complicating Treatment Options for Postprocedural Hypothyroidism	A Bull in a Pill Shop: Alpha-Gal Allergy Complicating Treatment Options for Postprocedural Hypothyroidism - ScienceDirect	AACE Clinical Case Reports	2020	1 adult (case report)	"A 45-year-old woman with postoperative hypothyroidism and a history of an alpha-gal allergy (diagnosed after an anaphylactic reaction to beef) could not be immediately started on any common thyroid hormone replacement formulation because of our concern regarding the possible presence of nonprimate mammalian meat byproduct components in the thyroid hormone medication. After consulting allergy and…	case report	Unknown	N/A	1 (case report)	"Our case emphasizes how much this allergy can affect the treatment of a common endocrinopathy. It is essential to diagnose the alpha-gal allergy early in our patients and manage appropriately. This requires a multidisciplinary collaboration in healthcare in order to find the best therapy for these patients to avoid severe adverse effects. Gaining a better understanding of the prevalence and diag…
de la Fuente J, Urra JM, Contreras M, Pacheco I, Ferreras-Colino E, Doncel-Perez E, Fernandez de Mera IG, Villar M, Cabrera CM, Hernando CG, Vargas Baquero E, Blanco Garcia J, Rodriguez Gomez J, Velayos Galan A, Feo Brito F, Gomez Torrijos E, Cabezaz-Cruz A, Gortazar C	A dataset for the analysis of antibody response to glycan alpha-Gal in individuals with immune-mediated disorders	A dataset for the analysis of antibody response to glycan alpha-Gal in individuals with immune-mediated disorders - PMC	F1000Research	2021	209 entries	"A retrospective case-control study was conducted in patients suffering from COVID-19 admitted to the University General Hospital of Ciudad Real (HGUCR), Spain from March 1 to April 15, 2020. The infection by SARS-CoV-2 was confirmed in all patients included in the study by the real-time reverse transcriptase-polymerase chain reaction (RT-PCR) assay from Abbott Laboratories (Abbott RealTime SARS-…	retrospective case-control study	March 1-April 15, 2020	"asymptomatic COVID-19 cases with positive anti-SARS-CoV-2 IgG antibody titers negative by RT-PCR collected from May 22-29, 2020; healthy individuals (individuals without record of tick bites and allergic reactions) and patients diagnosed with tick-borne allergic reactions collected prior to the COVID-19 pandemic in April 2019"	RT-PCR confirmed SARS-CoV-2 positive samples collected from March 1-April 15, 2020	"We provide a dataset (209 entries) on the IgE/IgM/IgG/IgA anti-α-Gal antibody response in healthy individuals and patients diagnosed with AGS, tick-borne allergies, GBS and COVID-19. The data allows correlative analyses of the anti-α-Gal antibody response with factors such as patient and clinical characteristics, record of tick bites, blood group, age and sex. These analyses could provide insigh…
José de la Fuente, José Miguel Urra, Marinela Contreras, Iván Pacheco, Elisa Ferreras-Colino, Ernesto Doncel-Pérez, Isabel G. Fernández de Mera, Margarita Villar, Carmen M. Cabrera, Cesar Gómez Hernando, Eduardo Vargas Baquero, Javier Blanco García, Javier Rodríguez Gómez, Alberto Velayos Galán, Francisco Feo Brito, Elisa Gómez Torrijos, Alejandro Cabezas-Cruz, Christian Gortázar	A dataset for the analysis of antibody response to glycan alpha-Gal in individuals with immune-mediated disorders [version 1; peer review: 1 approved]	A dataset for the analysis of antibody response to glycan alpha-Gal in individuals with immune-mediated disorders [version 1; peer review: 1 approved] | DIGITAL.CSIC	F1000 Research (Instituto de Investigacion en Recursos Cinegeticos)	2020	209 entries	N/A	"We provide a dataset (209 entries) on the IgE/IgM/IgG/IgA anti-α-Gal antibody response in healthy individuals and patients diagnosed with AGS, tick-borne allergies, GBS and COVID-19."	Unknown	N/A	N/A	"We provide a dataset (209 entries) on the IgE/IgM/IgG/IgA anti-α-Gal antibody response in healthy individuals and patients diagnosed with AGS, tick-borne allergies, GBS and COVID-19. The data allows correlative analyses of the anti-α-Gal antibody response with factors such as patient and clinical characteristics, record of tick bites, blood group, age and sex. These analyses could provide insigh…
Kreft L, Schepers A, Hils M, Swiontek K, Flatley A, Janowski R, Mirzaei MK, Dittmar M, Chakrapani N, Desai MS, Eyerich S, Deng L, Niessing D, Fischer K, Feederle R, Blank S, Schmidt-Weber CB, Hilger C, Biedermann T, Ohnmacht C	A novel monoclonal IgG1 antibody specific for Galactose-alpha-1,3-galactose questions alpha-Gal epitope expression by bacteria	Frontiers | A novel monoclonal IgG1 antibody specific for Galactose-alpha-1,3-galactose questions alpha-Gal epitope expression by bacteria	Front Immunol	2022	"Serum samples were retrieved from atopic dermatitis patients (male n=13, female n= 6) with a mean SCORAD of 63 ± 14.2, α-Gal allergic patients with α-Gal-syndrome confirmed by α-Gal specific IgE, medical history or oral provocation test (n=7) or healthy controls (n=17)."	"Serum samples were retrieved from atopic dermatitis patients (male n=13, female n= 6) with a mean SCORAD of 63 ± 14.2	observational study	Unknown	healthy controls (n=17)	Serum samples were retrieved from atopic dermatitis patients (male n=13, female n= 6) with a mean SCORAD of 63 ± 14.2, α-Gal allergic patients with α-Gal-syndrome confirmed by α-Gal specific IgE, medical history or oral provocation test (n=7)	"Altogether, we describe here a rigorously characterized and novel monoclonal IgG1 antibody that reliably recognizes the α-Gal epitope with high affinity and specificity. Using this novel tool, we propose to carefully re-evaluate bacterial α-Gal expression as a major epitope source and advocate for essential control stainings using several isotypes and enzymatic cleavage of the epitope to prove g…
Wolver SE, Sun DR, Commins SP, Schwartz LB	A Peculiar Cause of Anaphylaxis: No More steak? The Journey to Discovery of a Newly Recognized Allergy to Galactose-alpha-1,3-galactose Found in Mammalian Meat	A Peculiar Cause of Anaphylaxis: No More steak? | Journal of General Internal Medicine	Journal of General Internal Medicine	203	3 clinical cases (patients - unclear if composites for teaching or real cases)	"Case 1 An 82-year-old Caucasian man presented to clinic with a one-day history of a pruritic rash on his trunk and ankles. Past medical history was significant for hypertension, a transient ischemic attack, and polymyalgia rheumatica in remission. His wife thought the rash was an allergic reaction to amoxicillin which had been prescribed for a recent dental infection. The patient reported a hist…	case series	Unknown	N/A	3 case patients	"In summary, particularly in the southeastern United States where ticks are endemic, clinicians should be aware of this new syndrome when presented with a case of anaphylaxis. Exposure history beyond the traditional one-hour time frame, especially after red meat ingestion, should be obtained. Meat-induced delayed anaphylaxis usually presents as a patient waking up in the middle of the night with …
Gollogly L and Castronovo V	A possible role for the alpha 1 -> 3 galactosyl epitope and the natural anti-gal antibody in oncogenesis	Neoplasma 5/96	Neoplasma	1996	N/A (review)	N/A (review)	N/A (review)	N/A (review)	N/A (review)	N/A (review)	"Glycoconjugates and their antibodies are vital components of host-tumor interaction. This review concentrates on the oncological implications of research concerning the alpha gal triad; the alpha 1 -> 3 galactosyl epitope (alphaGal), the enzyme responsible for its construction, alpha 1,3 galactosyl transferase (alpha1-3GT), and its associated antibody: anti-gal. Alpha gal epitopes, previously as…
Lu Y, Shao A, Shan Y, Zhao H, Leiguo M, Zhang Y, Tang Y, Zhang W, Jin Y, Xu L	A standardized quantitative method for detecting remnant alpha-Gal antigen in animal tissues or animal tissue-derived biomaterials and its application	A standardized quantitative method for detecting remnant alpha-Gal antigen in animal tissues or animal tissue-derived biomaterials and its application | Scientific Reports	Nature Scientific Reports	2018	9 Gal antigen-negative reference material	"In order to solve the above problems, we used commercially available artificial Gal-BSA antigen as a standard material to redefine the Gal epitopes expressed in mouse myeloma cells or rabbit red blood cells with M86 ELISA inhibition assay. We then used mouse myeloma cells or rabbit red blood cells as standard material to establish refined M86 ELISA inhibition assay for the detection of Gal epito…	N/A (bench) observational study	Unknown	9 Gal antigen-negative	9 Gal-positive antigen, 3 tissues and tissue-derived biomaterials with Gal antigen expression	"We established a standardized method with high specificity and sensitivity for quantitative determination of Gal antigen. In this method, several experimental conditions were refined based on the literature and our previous studies. The key modifications were: (1) Gal antigen-positive and Gal antigen-negative reference materials were developed, and used as positive and negative control, respecti…
Cuthill L	A Study on Ecological Distribution and Selected Gene Expression in Amblyomma Americanum: An Insight into the Alpha-Galactose Allergy Caused by Tick Bites	"A STUDY ON ECOLOGICAL DISTRIBUTION OF AND SELECTED GENE EXPRESSION IN " by Leah Cuthill	Pittsburg State University (master's thesis)	2020	N/A (bench)	"A total of nine locations in Kansas were sampled over a period of four months in 2019. The GIS maps below show the locations sampled along with tick abundance (Fig. 15A) as well as the prevalence of A. americanum in those locations (Fig. 15B). The majority of sampling was carried out at four locations where tick abundance ranged from 129 – 386 (Fig. 15A). Prevalence of A. americanum (lone star t…	"The goal of the present study was to understand the ecological distribution of lone star ticks compared to other tick species as well as optimize and detect expression of selected genes in male and female adult lone star ticks. Ticks were collected during May-September in 2019 from various locations in southeast and northeast Kansas using the flag-drag method. Adults and nymphs were sexed and id…	May 2019-September 2019	"The control group of A. maculatum ticks were collected from cattle (designated as K-State samples) with the use of cattle chutes. Juvenile angus cattle were placed within chutes to be weighed, vaccinated, and inspected for ticks. Ticks were removed from the ears of cattle using forceps and placed into plastic bags. Ticks were transported in an ice cooler to the laboratory to be identified with t…	"Ticks were collected during May-September in 2019 from various locations in southeast and northeast Kansas using the flag-drag method. Adults and nymphs were sexed and identified using taxonomic keys, and for a subset the identity was confirmed by PCR. Further study focused on Amblyomma americanum and another species A. maculatum, which was used as a control group. RNA was extracted from midgut …	"In terms of ecological distribution of tick-species in northeast and southeast Kansas, our findings were corroborated with previous studies. Our data showed that Amblyomma americium was the most abundant species in both locations as collected by flag and drag method. This technique did not draw many Dermacentor or Ixodes spp. Tick collection from cattle chutes yield only Amblyomma maculatum whic…
Khoury JK, Khoury NC, Schaefer D, Chitnis A, Worku Hassen G	A tick-acquired red meat allergy	A tick-acquired red meat allergy - ScienceDirect	Am J Emerg Med	2018	3 pediatric case reports	"2.1. Case 1 An 8-year-old Caucasian male without significant medical history presented to an urgent care center with a one week history of intermittent diffuse urticarial rash. The rash appeared on his face, chest and arms. The patient denied trying new foods, or using any new skin products, but he had eaten red meat multiple times during the week, including at a barbeque. His family mentioned t…	case series	unknown	N/A	3 pediatric case patients	"Alpha-gal allergy is an emerging phenomenon that requires attention. Emergency Medicine physicians, especially those who practice in endemic regions, should be cognizant of this tick-borne reaction and include it in their differential diagnosis for allergic reaction and anaphylaxis. It is important to properly diagnose these patients, as misdiagnosis could lead to recurrent symptoms with the pot…
Liu K, Wofford RN, Newcomb DC, Stone CA, Moncayo A	Active surveillance of alpha-gal (galactose-alpha-1,3-galactose) syndrome in Middle Tennessee	Active surveillance of alpha-gal (galactose-alpha-1,3-galactose) syndrome in Middle Tennessee - Annals of Allergy, Asthma & Immunology	Annals of Allergy, Asthma & Immunology	2023	757 patients evaluated for alpha-Gal syndrome	"Among 757 charts we reviewed between 2013 and 2022, 409 patients (54.0%) were classified as confirmed AGS cases, 343 patients (45.3%) were classified as noncases of AGS, and 5 additional patients were classified as a probable case (n = 1) or suspect cases (n = 4) because of incomplete information. Only 305 (40.3%) patients recalled a tick bite before symptoms onset. Of the patients who recalled …	retrospective, single-center cohort study (Nashville, TN, USA)	2013-2022	N/A	757 medical charts/patients (409 patients (54.0%) were classified as confirmed AGS cases, 343 patients (45.3%) were classified as noncases of AGS, and 5 additional patients were classified as a probable case (n = 1) or suspect cases (n = 4) because of incomplete information.)	"Overall, use of an alpha-gal case definition suggested an increasing incidence of confirmed alpha-gal cases in the Middle Tennessee community over a time frame when awareness of alpha-gal was simultaneously increasing."
McGill SK, Hashash JG, Platts-Mills TA	AGA Clinical Practice Update on Alpha-Gal Syndrome for the GI Clinician: Commentary	AGA Clinical Practice Update on Alpha-Gal Syndrome for the GI Clinician: Commentary - ScienceDirect	Clinical Gastroenterology and Hepatology	2023	N/A (review)	N/A (review)	N/A (review)	Review (literature from 2007-2022)	N/A	N/A	"Gastroenterology clinicians should be aware of the diagnosis and management of alpha-gal syndrome because a subset of alpha-gal allergic patients show GI symptoms such as abdominal pain, diarrhea, nausea, or vomiting without skin changes or anaphylaxis. The diagnosis of alpha-gal syndrome can be made among patients with GI distress and increased serum alpha-gal IgE antibodies whose symptoms are …
Stammler M	a-GAL immunity in fish and its potential for modulating the effect of parasitic infections	Stammler_Manuel_2023_BT__Archive.pdf	Ceske Budejovice (bachelor's thesis)	2023	N/A (bench)	"The fish were fed on a daily basis, with the amount of food given to each tank determined once a week when fish were weighed. The amount of food was calculated as 2% of the total body mass of all fish per tank... a non-significant but clearly visible decrease in growth rate was observed in all infected groups compared to the uninfected control group leading to a weight difference of -10% 5 weeks…	experimental study	Unknown	"Fish were divided into six groups in one tank each... Groups A, B serve as control groups, both being untreated and only B being infected with S. molnari."	"Fish were divided into six groups in one tank each... Groups C, D were fed bacteria-enriched diet with different bacterial concentrations. Group E was given two gavages and Group F was vaccinated twice, with Freud's incomplete adjuvant the first time."	"Our findings suggest that alpha-gal rich bacteria represent a good prophylaxis for alpha-gal positive parasites in alpha-gal negative fish, intraperitoneal vaccination offers immediate protection against S. molnari and hemolytic anemia and induces a strong immune response, while oral gavage also presents promising results, particularly with respect to growth rate and lower parasite numbers possi…
Kuravi KV, Sorrells LT, Nellis JR, Rahman F, Walters AH, Matheny RG, Choudhary SK, Ayares DL, Commins SP, Bianchi JR, Turek JW	Allergic response to medical products in patients with alpha-gal syndrome	Allergic response to medical products in patients with alpha-gal syndrome - ScienceDirect	J Thoracic and Cardiovascular Surgery	vol 161, no 6	31	See control and "intervention" (case)	Unclear (probably convenience sample but not run as straight case-control)	Unknown	15 patients without AGS (no signs or symptoms with the consumption of meat and alpha-gal IgE titers<0.1 IU/mL)	15 patients with AGS (pre-enrollment evidence of clinical symptoms following meat consumption with an alpha-gal IgE titer >0.35 IU/mL) and 1 patient without clinical symptoms but with elevated alpha-gal IgE (sensitized)	"Despite commercial decellularization processes, alpha-gal continues to be present in animal-derived medical products, including bioprosthetic valves. Serum from patients with AGS demonstrates a strong affinity for these products in vitro. This may have serious potential implications for sensitized patients under_x0002_going cardiac surgery, including early valve failure and accelerated coronary …
Epelboin L, Roche F, Dueymes M, Guillot G, Duron O, Nacher M, Djossou F, Soria A	Allergy to Mammalian Meat Linked to Alpha-Gal Syndrome Potentially After Tick Bite in the Amazon: A Case Series	Allergy to Mammalian Meat Linked to Alpha-Gal Syndrome Potentially After Tick Bite in the Amazon: A Case Series - PMC	American Journal of Tropical Medicine and Hygiene	2021	11 patients	"Eleven patients were included, nine of whom exhibited digestive symptoms; four, urticaria reactions; three, respiratory reactions; and five angioedema. The time between ingestion of red meat and reaction varied between 1.5 and 6 hours. The implicated meats were most often beef and pork. All patients had been regularly exposed to tick bites before the appearance of symptoms. All the samples (n = …	case series	September 2017-August 2019	N/A	11 patients	"This study confirms the presence of this new entity in French Guiana and is the largest reported in Latin America. Our results do not clearly allow us to state that tick bites are the cause of this allergy, but all patients reported being exposed regularly to these arthropods."
Keles S, Gunduz M	Alpha gal specific IgE positivity due to tick bites and red meat allergy: the first case report in Turkey	Alpha gal specific IgE positivity due to tick bites and red meat allergy: the first case report in Turkey | The Turkish Journal of Pediatrics	Turk J Pediatr	2019	1 case patient	"Our patient is a 7-year-old male child. His family reported that for the last two months, he had had episodes of diffuse hives intermittently and two weeks prior to the admission, there were hives and co-morbid nausea. His complaints resolved after taking antihistamines at home. He had no personal or family history of atopy. His physical examination was normal. The percentage of eosinophil (9.8%…	case report	Unknown	N/A	1 case patient	"In conclusion, to our knowledge this is the first reported case of red meat allergy due to tick bite in Turkey. If a patient has unknown etiology of delayed type anaphylaxis and urticaria, especially with tick bite history, red meat allergy must be taken into account and referred to an allergy expert."	Duplicate?
Everding G	Alpha Gal Syndrome in the Perioperative Environment	G_Everding_Paper_2023.pdf	UNC Greensboro dissertation	2022		"There were 24 participants completed the pre-test and nine completed the post-test. Participants’ experience in health care ranged from one year to greater than 30 years. Participants ages ranged from 25 to 64 years. Six participants were CRNAs, eight were RNs, one was an anesthesia assistant, and five declined to report education."	"The project used a pretest posttest quasi-experimental design to assess the impact of an educational session and availability of educational resources on healthcare providers' knowledge about alpha gal syndrome. Healthcare providers were recruited via e-mail with the collaboration of the department management. Identical pre and post tests were administered to determine the impact of the interven…	Unknown	N/A	AGS knowledge base of 24 nurse anesthetists at 200-bed regional public teaching hospital in central North Carolina	"In conclusion, this study aimed to assess the impact of an educational intervention and resource creation on health care workers’ knowledge about alpha gal syndrome (AGS). Alpha gal syndrome (AGS) is a hypersensitivity reaction triggered by mammalian products and acquired from the bite of the lone star tick. Medications and medical devices can trigger reactions in impacted people. In contrast to…
Taira K, Kanade R, Yammine M, Tannous H, Kumar S	Alpha gal syndrome, a relative not absolute contraindication to the use of bovine pericardium to close an intracardiac septal defect: a case report	Alpha gal syndrome, a relative not absolute contraindication to the use of bovine pericardium to close an intracardiac septal defect: a case report | Journal of Cardiothoracic Surgery	Journal of Cardiothoracic Surgery	2024	1 adult case patient	"We present the case of a 31-year-old male who underwent cardiac surgery in the setting of alpha-gal syndrome for a large atrial septal defect (ASD) and mitral valve prolapse (MVP). The patient continues to do well one year after undergoing a mitral valve repair, tricuspid valve repair and an ASD closure using bovine pericardium. He sustained no adverse reaction to the use of heparin products or …	case report	Unknown	N/A	1 case patient	"This case highlights that the use of bovine pericardium and porcine heparin to close septal defects in patients with milder forms of alpha-gal allergy can be considered if other options are not available. Further studies are warranted to investigate the long-term outcomes of such potential alpha-gal containing prostheses and heparin exposure and establish the optimal decision making algorithm an…
Noor K, Orren J	Alpha Gal Syndrome: A symptomatic presentation in the Emergency Room	Alpha Gal Syndrome: A symptomatic presentation in the Emergency Room | Research Square	Research Square	2023	1 adult patient	"a 66-year-old elderly patient in the Emergency Room presenting with symptoms of vomiting, diarrhea, chest pain, difficulty breathing, fever, chills, and hypertension."	Case report (1 patient)	Unknown	N/A	N/A (case report)	"We present a case report of Alpha gal syndrome in a 66-year-old elderly patient in the Emergency Room presenting with symptoms of vomiting, diarrhea, chest pain, difficulty breathing, fever, chills, and hypertension. Early detection is key in this frequently fatal hypersensitivity reaction; this case report emphasizes the diagnostic allergy panel and symptoms after a Lone star tick bite and the …
Matthews TJ, Altfillisch C, Patel M, Esswein A	Alpha Gal Syndrome-Induced Vasculitis	Official journal of the American College of Gastroenterology | ACG	The American Journal of Gastroenterology	2023	1 (case report)	"44-year-old man with history of daily tobacco, alcohol, and cannabis use, with a several year history of recurrent nausea, vomiting, and epigastric abdominal pain. Episodes last 2-3 days with interval weeks without symptoms. CT abdomen noted mild soft tissue thickening and stranding about the mid to distal SMA consistent with vasculitis. EGD revealed a non-bleeding esophageal ulcer. Gastric biop…	Case Report	Unknown	N/A	1 (case report)	"AGS is caused by sensitization to the carbohydrate moiety galactose-alpha-1,3- galactose (alpha-gal), which is widely expressed on cells of non-primate mammalian species. There is usually a delayed allergic reaction to certain foods, especially beef, pork, lamb, organ meats, gelatins, and milk. Reactions include urticaria, angioedema, anaphylaxis, and gastrointestinal symptoms (diarrhea, nausea,…
Raji K, Baucom M	Alpha-Gal (Mammalian Meat) Allergy: Implications for Dermatologic Surgeons	Dermatologic Surgery	Dermatologic Surgery	2022	1 case patient (teaching case/diagnostics and management)	"A 48-year-old man presented for Mohs micrographic surgery for management of a basal cell carcinoma on the nasal tip. During preoperative consultation, the patient revealed recent diagnosis of alpha-gal syndrome. The patient is a hunter with known exposure to ticks. A quick review was conducted by our team to evaluate for any contraindications. We found that we would have to avoid prescribing cap…	case report/commentary	Unknown	N/A	1 case patient	"Alpha-gal syndrome or MMA is an emerging acquired anaphylactic syndrome. There remains a general lack of awareness of this condition outside the allergy and immunology literature. Inadvertent exposure to triggers can lead to rapidly progressive and fatal anaphylaxis if not readily identified. Although it is unknown how prevalent alpha-gal is, dermatologic surgeons practicing in the south, easter…
Pisazka V, Duscher G, Hodzic A, Reider N, Allerberger F	Alpha-gal allergy after a tick bite in Austria	Alpha-gal allergy after a tick bite in Austria | Wiener klinische Wochenschrift	Wiener klinische Wochenschrift	2019	1 (case report)	"a 51-year-old Austrian male who acquired a tick bite in Austria in spring 2017, which, within 48 h, resulted in prolonged inflammation of the skin area around the bite. The patient experienced an allergic reaction 3 months later approximately 8 h after eating a medium rare steak for dinner. The symptoms included an itchy rash on both sides of the torso and on both arms which persisted for severa…	case report	2017	N/A	1 (case report)	"This brief report aims to raise awareness that recurrent delayed anaphylactic reactions to food can develop after tick bites."
Richards N and Richards RD	Alpha-Gal Allergy as a Cause of Intestinal Symptoms in a Gastroenterology Community Practice	SMJ_210023 169..173	Southern Medical Journal	2021	1112 adult patients	"70.5% female, average age 51.1 years, range of 16–92 years, 86% White, 9% Black, 1% Asian, and 4% undefined); it was positive in 359 (32.3%) patients... This percentage of positive tests remained relatively stable during the 4-year review, but that progressively more tests were drawn during this study interval, increasing from 108 4 years ago to 542 in the last year of the study. Our patients pr…	retrospective cohort study (convenience sample of all eligible patients from electronic records from UVA like a registry): :"An electronic medical record database was used to identify patients with alpha-gal IgE laboratory testing performed within the past 4 years. These charts were reviewed for alpha-gal test results, abdominal pain, diarrhea, nausea and vomiting, hives, bronchospasm, diagnosis …	2015-2019 (4 years of records)	N/A	N/A (cohort)	"Clinicians practicing in the region of the Lone Star tick habitat need to be aware that patients with IgE to alpha-gal can manifest with isolated abdominal pain and diarrhea, and these patients respond well to dietary exclusion of mammalian products"
Kinoshita M, Newton S	Alpha-gal Allergy in a 6-Year-Old Male: A Case Report	Alpha-gal Allergy in a 6-Year-Old Male: A Case Report - PMC	Journal of Nepal Medical Association	2019	1 child (case report)	"A six-year-old male living in Theodosia village, which is in the South Central area of Missouri, presented to the clinic with the chief complaint of abdominal pain, vomiting, and constipation for the past 3 weeks. Per the mother’s account, the patient had exhibited the abrupt onset of intermittent colicky abdominal pain. The patient also had been experiencing constipation and difficulty with bow…	case report	Unknown	N/A	1 (case report)	"Our case report highlights alpha-gal allergy in a young patient. Our patient may have developed an alpha-gal allergy 11 months prior to the time he complained of gastrointestinal symptoms. The development of the urticarial rash followed the presentation of the abdominal symptoms. For healthcare providers, it is important to keep alpha-gal as one of the differential diagnoses for a patient living…
Franks AM, Murphy M, Griffis M, Franks R, Franks CM, Petty G	Alpha-Gal Allergy: a new threat to Appalachia	"Alpha-Gal Allergy" by Adam M. Franks MD, Makala Murphy BS et al.	Marshall Journal of Medicine	2021	1 adolescent case patient (unclear if real case or teaching case)	"An 18-year-old Caucasian male with a history of seasonal allergies intermittently treated with cetirizine and a medication allergy to both amoxicillin and sulfa presented to the emergency department (ED) after two episodes of urticaria and pruritus over a one-month period. The initial episode began at midnight with urticaria on the trunk and arms, severe external pruritus, and mild pharyngeal pr…	case report and teaching case	unknown	N/A	1 case patient	"AGA is a relatively new, incompletely explored pathology. Delay in symptomatology following mammalian meat consumption makes diagnosis difficult and requires clinician suspicion to diagnose quickly. As behavioral and environmental factors are allowing its spread outside of the typically confined area in the southeastern US, providers unfamiliar with the pathology are encountering it. Physician a…
Park Y, Kim D, Boorgula GD, De Schutter K, Smagghe G, Simo L, Archer-Hartman SA, Azadi P	Alpha-Gal and Cross-Reactive Carbohydrate Determinants in the N-Glycans of Salivary Glands in the Lone Star Tick, Amblyomma americanum	Alpha-Gal and Cross-Reactive Carbohydrate Determinants in the N-Glycans of Salivary Glands in the Lone Star Tick, Amblyomma americanum	Vaccines	2019	N/A (bench)	N/A (bench)	N/A (bench)	Unknown	N/A	N/A	"The aGal epitopes and cross-reactive carbohydrate determinants (CCD) increases over time after the onset of blood feeding in both male and female A. americanum. These CCDs include xylosylation of the core mannose, 1,3-mono and 1,3- and 1,6-difucosylations of the basal GlcNac and mono- or diantennary aGal. Combinations of both xylosylation and aGal and fucosylation and aGal were also found on the…
Zhang B, Hauk M, Clyne J	Alpha-gal antibody due to Lone Star tick bite, a unique case of allergic reaction	Alpha-gal antibody due to Lone Star tick bite, a unique case of allergic reaction - ScienceDirect	IDCases	2020	1 (case report)	"The patient was a 47-year-old Caucasian male with no significant medical history. He was seen at his primary care physician’s office for an annual examination and his only medication was azelastine hydrochloride and fluticasone propionate, nasal suspension. Allergen history included penicillin G benzathine, which caused swelling, and codeine phosphate, which caused hallucinations. Otherwise, the…	case report	Unknown	N/A	1 (case report)	"It is important to consider additional precautions when dealing with patients who have an allergy to alpha-gal. Bioprosthetic heart valves are made from bovine or porcine and have shown to cause hypersensitivity reactions with possible accelerated degrading of the valves. Many medications (acetaminophen, lisinopril, and clonidine) and vaccines (influenza and zoster) are also known to contain alp…
Ke L, Fang Y, Shan Y, Feng X, Xu L, Wang C	Alpha-Gal antigen and immunity risk control of animal-derived medical devices	https://www.cjter.com/EN/abstract/abstract8794.shtml	Chinese Journal of Tissue Engineering Research	2014	N/A (review)	N/A (review)	N/A (review)	N/A (review)	N/A (review)	N/A (review)	"Increasing evidence shows that, Gal α1-3Gal antigen (α-Gal antigen) is recognized as the major antigen and abundantly expressed on glycoconjugates of non-primate mammals and New World monkeys. In contrast, the α-gal epitope is not expressed on glycoconjugates of humans and Old World monkeys. Instead, they produce a very large amount of natural anti-α-Gal antibody that specifically binds the α-ga…
Platts-Mills T, Jappe U, Hilger C, van Hage M, Gadermaier G, Spillner E, Lidholm J, Keshavarz B, Aalberse R, Van Ree R, Goodman R, Pomes A	Alpha-gal as the newest member of the glycan epitopes recognized in allergen nomenclature for cross-reactive carbohydrates	Alpha-gal as the newest member of the glycan epitopes recognized in allergen nomenclature for cross-reactive carbohydrates - Journal of Allergy and Clinical Immunology	J Allergy Clin Immunol	2022	N/A	N/A (consensus guidelines on nomenclature)	N/A	N/A	N/A	N/A	"The new addition to the IUIS/WHO database is jointly funded by AAAAI and EAACI, and includes both structures and evidence about the clinical relevance of the IgE antibodies."
Naso F, Gandaglia A, Iop L, Spina M, Gerosa G	Alpha-Gal detectors in xenotransplantation research: a word of caution	Alpha‐Gal detectors in xenotransplantation research: a word of caution - Naso - 2012 - Xenotransplantation - Wiley Online Library	Xenotransplantation	2012	N/A (review)	N/A (review)	N/A (review)	Review (literature from 2007 to 2012)	N/A	N/A	"This article provides an overview of the implications of the alpha-Gal epitope in the current clinical scenario and a definitive comparison between the reliability and specificity of isolectines vs. M86 in alpha-Gal determination."
Ailsworth SM, Susi A, Workman LJ, Ji YS, Patel J, Nelson MR, Platts-Mills TAE, Nylund CM, Wilson JM	Alpha-Gal IgE Prevalence Patterns in the United States: An Investigation of 3,000 Military Recruits	Alpha-Gal IgE Prevalence Patterns in the United States: An Investigation of 3,000 Military Recruits - ScienceDirect	Journal of Allergy and Clin Immunol in Practice	2024	"biobanked serum samples collected from 3000 service members who presented for intake to 1 of 10 military bases in the central/eastern United States."	"Of the cohort, 2456 (81.9%) subjects were male, median age was 19 years (interquartile range: 18-22 years), and alpha-gal IgE was detected in 179 (6.0%). Home of record spanned all 50 states, with a median of 36 recruits per state (range: 3-261). The highest prevalence rates were in Arkansas (39%), Oklahoma (35%), and Missouri (29%), with several other southeastern states >10%. Granular mapping …	systematic survey (repeated cross-sectional study using Department of Defense Serum Repository)	2001-2007	N/A	N/A (IgE measured)	"In this systematic survey, the prevalence of alpha-gal IgE among incoming military personnel was 6.0%. There were significant regional differences, with an overall pattern consistent with the known range of the lone star tick (A. americanum) and highest frequency in an area including Arkansas, Oklahoma, and Missouri."
Naso F, Stefanelli U, Buratto E, Lazzari G, Perota A, Galli C, Gandaglia A	Alpha-Gal Inactivated Heart Valve Bioprostheses Exhibit an Anti-Calcification Propensity Similar to Knockout Tissues	Alpha-Gal Inactivated Heart Valve Bioprostheses Exhibit an Anti-Calcification Propensity Similar to Knockout Tissues | Tissue Engineering Part A	Tissue Engineering Part A	2017	N/A	"Porcine hearts were harvested from Dutch Landrace × Large White pigs at a local abattoir. The aortic valves were isolated within 2 h of death and rinsed with cold saline for blood removal. A portion of the tubular ascending aorta (immediately above the sinotubular junction) was cut into small pieces weighing about 100 mg, gently blotted on filter paper to remove the excess of isotonic solution, …	Experimental ("This article presents the results of a novel, patented-pending treatment called FACTA, for the inactivation of the alpha-Gal epitopes in porcine aortic wall tissue, both before and after GFT.")	Unknown	alpha-Gal inactivation percentage in native porcine aortic wall tissue subject to GLA fixation (n=9 for each sample)	alpha-Gal inactivation percentage in native porcine aortic wall tissue subject to FACTA treatment (n=9 for each sample)	"A novel treatment, called FACTA, is effective to produce biological tissues that are less susceptible to enzymatic and oxidative stress and structural degradation, calcification, and thrombus formation. FACTA-treated tissues display a clear improvement of their biocompatibility that is characterized by an almost complete inactivation of the alpha-Gal epitope. FACTA prevents the xenogeneic tissue…
Fischer J, Eberlein B, Hilger C, Eyer F, Eyerich S, Ollert M, Biedermann T	Alpha-gal is a possible target of IgE-mediated reactivity to antivenom	all.1307320230912-1-lduks5-libre.pdf	European Journal of Allergy and Clinical Immunology	2016	sera samples from 30 patients	"Patients (n = 20; 14 males, six females; mean: 62.4 ± 11.5 years) with sIgE to α-gal as detected using an ImmunoCAP containing bovine thyroglobulin (Thermo Fisher Scientific, Uppsala, Sweden) were recruited. Depending on their reactions or tolerance to mammalian meat or innards, the patients were classified as individuals with a confirmed allergy to α-gal (n = 15) or individuals with asymptomati…	"The aim of the present study was to investigate whether α-gal in antivenoms is recognized by patients with an α-gal allergy and whether this reactivity is a potential underlying cause of the frequent hypersensitivity reactions to antivenoms."	Unknown	10 controls	20 patients with specific IgE antibodies to α-gal
Fischer J, Eberlein B, Hilger C, Eyer F, Eyerick S, Ollert M, Biedermann T	Alpha-gal is a possible target of IgE-mediated reactivity to antivenom	Alpha‐gal is a possible target of IgE‐mediated reactivity to antivenom - Fischer - 2017 - Allergy - Wiley Online Library	European Journal of Allergy and Clinical Immunology	2016	20 patients with specific IgE antibodies to α-gal and 10 controls	"Patients (n = 20; 14 males, six females; mean: 62.4 ± 11.5 years) with sIgE to α-gal as detected using an ImmunoCAP containing bovine thyroglobulin (Thermo Fisher Scientific, Uppsala, Sweden) were recruited. Depending on their reactions or tolerance to mammalian meat or innards, the patients were classified as individuals with a confirmed allergy to α-gal (n = 15) or individuals with asymptomati…	cohort study (convenience sample?)	Unknown	10 controls	20 patients with specific IgE antibodies to α-gal	"Alpha-gal is a potential target of IgE-mediated reactivity to equine antivenom and a possible cause of the high incidence of hypersensitivity reactions during the first application of equine antivenom."	*seems like the abstract to the full article that is in the list
Ristivojevic MK, Grundstrom J, Apostolovic J, Radomirovic M, Jovanovic V, Radoi V, Gea Kiewiet MB, Vukojevic V, Velickovic TC, van Hage M	Alpha-Gal on the Protein Surface Hampers Transcytosis through the Caco-2 Monolayer	Alpha-Gal on the Protein Surface Hampers Transcytosis through the Caco-2 Monolayer	International Joural of Molecular Sciences	2020	N/A (bench)	N/A (bench)	N/A (bench)	N/A	Caco-2 cell monolayers were incubated with 100 µg of AF488-labeled BSA or BSA-α-Gal for 4 and 24 h, unstimulated cells were used as control.	N/A (bench)	"In conclusion, gastric digestion of BSA-α-Gal results in a rich spectrum of peptides abundant in α-Gal epitopes. Moreover, α-Gal carrying proteins are transported through the intestinal Caco-2 monolayer in significantly lower amounts compared to non α-Gal carrying proteins. BSA-α-Gal is notably accumulated and retained in endosomes of the intestinal cells. These findings contribute to the unders…
Westman M, Asarnoj A, Ballardini M, Andersson N, Gea Kiewiet MB, Borres MP, Apostolovic D, Kull I, Bergstrom A, Melen E, van Hage M	Alpha-gal sensitization among young adults is associated with male sex and polysensitization	Alpha-gal sensitization among young adults is associated with male sex and polysensitization - The Journal of Allergy and Clinical Immunology: In Practice	J Allergy and Clin Immunol in Practice	2022	4089	"population-based birth cohort BAMSE (N = 4089), comprising individuals followed up to young adulthood,4 from urban and semiurban areas of Stockholm, where the tick Ixodes ricinus is prevalent.5 At 24 years of age, blood samples were analyzed for IgE to α-Gal (o215, bovine thyroglobulin) in addition to 14 common food and airborne allergens, and at 4, 8, and 16 years of age, the same common food a…	See subject characteristics	Unknown	N/A	4089	"In this large general young adult population, sensitization to α-Gal was approximately 6%, but symptoms suggestive of mammalian meat allergy were rare. Risk factors for α-Gal sensitization were tick bites, male sex, and polysensitization."
McGill SK, Commins SP, Peery AF, Galankso J, Keku TO, Shaheen N, Anderson C, Sandler RS	Alpha-Gal Sensitization in a US Screening Population Is Not Associated With a Decreased Meat Intake or Gastrointestinal Symptoms	Official journal of the American College of Gastroenterology | ACG	The American Journal of Gastroenterology	2023	"404 participants who gave serum samples in our analysis, among 624 screening colonoscopy participants who had enrolled in the initial study. Sensitization to alpha-gal was common at our Southeastern US center. Three of every 10 of our screening colonoscopy participants (31%, n = 127 of 404) had elevated IgE antibodies to alpha-gal. Among seropositive participants, 64 had alpha-gal antibody level…	"Alpha-gal IgE antibodies were common—31.4% of screening colonoscopy participants (127 of 404) had elevated serum alpha-gal IgE >0.1 kU/L. Alpha-gal–sensitized participants endorsed similar rates of abdominal pain compared with those without alpha-gal antibodies (33% vs 38%, adjusted odds ratio 0.9, 95% confidence interval 0.7–1.3). Mammalian meat consumption did not differ based on alpha-gal sen…	"In this cross-sectional study, we aimed to determine whether alpha-gal antibodies were associated with lower abdominal symptoms or a decreased intake of mammalian meat, compared with subjects not sensitized to alpha-gal. We performed a cross-sectional analysis using data collected from participants who were prospectively enrolled in their first screening colonoscopy at the University of North Ca…	2013-2015	277 alpha-Gal IgE negative	127 alpha Gal IgE positive	"Elevated alpha-gal IgE antibodies were common and not associated with a reduced mammalian meat intake, abdominal pain, or diarrhea. Seropositivity did not predict symptomatic alpha-gal sensitization in this general screening population. Other host factors likely contribute to the phenotypic expression of alpha-gal syndrome."
Saunders E, Zychowski D, Owens Pickle E, Alvarez C, Vorobiov J, Nolan M, Nelson A, Commins S	Alpha-gal Seropositivity Among Screened Cohorts In NC and SC	Alpha-gal Seropositivity Among Screened Cohorts In NC and SC - Journal of Allergy and Clinical Immunology	Journal of Allergy and Clin Immunol	2024	"The NC population includes 488 individuals from the 2017–2018 Johnston County Osteoarthritis Project, a population-based cohort. The SC population includes 743 individuals from 2022-2023 ALL-IN, a statewide COVID-19 study involving minority, marginalized, and rural communities. Plasma was tested for alpha-gal sIgE utilizing a positive threshold of ≥0.2 IU/mL."	"In NC, 15.8% tested seropositive, with 17.2% reporting a tick bite in the preceding 5 years. The NC median age is 73 years, 68.9% are female, and 33.0% identify as Black. In SC, 3.5% tested seropositive, the median age is 48 years, and 62.7% are female. A higher proportion identify as Black or African American (67.5% among a broader ALL-IN cohort). In NC, self-identifying as Black was associated…	population-based serosurvey from cohort study	2017-2018 (NC) and 2022-2023 (SC)	N/A	N/A (IgE testing)	"The SC cohort had lower alpha-gal seropositivity. NC and SC populations differ in sampling strategies (single county vs. statewide) and age, and may differ in human-tick interactions. The association between alpha-gal sIgE and race may relate to tick exposure; however, it remains unknown if B blood antigen—which includes a fucosylated alpha-gal epitope and is more prevalent in people of African …
Mangold A, Szerafin T, Hoetzenecker K, Hacker S, Lichtenauer M, Niederpold T, Nickl S, Dworschak M, Blumer R, Auer J, Ankersmit HJ	Alpha-Gal Specific IgG Immune Response after Implantation of Bioprostheses	Thieme E-Journals - The Thoracic and Cardiovascular Surgeon / Full Text	The Thoracic and Cardiovascular Surgeon	2009	19 plasma samples from patients who underwent bioprosthesis implantation and 8 plasma samples from patients who underwent mechanical valve replacement	"We collected plasma samples from patients who underwent bioprosthesis implantation (n=19) or mechanical valve replacement (n=8), respectively, prior to, at 10 days and at 3 months after cardiac surgery. ELISA was utilized to quantify α‐Gal specific IgG and IgG subclasses. 3 bioprosthetic tissue samples were obtained from patients who had to undergo re-operation within 1 week (n=1) or at 12–15 mo…	"We utilized confocal laser scanning microscopy (CLSM) to detect the presence of α‐Gal epitopes (IB4) and cell nuclei (DAPI). Results: α‐Gal specific IgG was significantly increased 3 months after implantation of bioprostheses compared to preoperative values (p<0.001) and was significantly higher than α‐Gal specific IgG levels of the control group (p<0.05). IgG3 was the major subclass directed ag…	Unknown	plasma samples from patients who underwent mechanical valve replacement (n=8) prior to, at 10 days and at 3 months after cardiac surgery	plasma samples from patients who underwent bioprosthetics valve replacement (n=19) prior to, at 10 days and at 3 months after cardiac surgery	" Our results indicate that the implantation of bioprostheses elicits a specific humoral immune response against α‐Gal bearing cells compared to controls within 3 months after cardiac surgery. The complete absence of IB4/DAPI positive structures 12 months after implantation indicates a specific degradation of α‐Gal bearing cells through previous exposure to the human blood circuit."
Desai N, Thakrar S, Maas M, Navarrete S, Rajabaliev E, Schwartz L, Zuelzer WA	Alpha-Gal Syndrome	Alpha-Gal Syndrome | SpringerLink	Unusual Conditions That Every Orthopedic Surgeon Should Know (book)	2024	N/A	N/A (review)	N/A (review article)	N/A (literature from 2007-2024)	N/A	N/A	"Alpha-gal syndrome, an IgE-mediated hypersensitivity reaction to galactose-alpha-1,3-galactose in mammalian meat and meat-derived products, presents a rising global challenge in the realm of food allergies. Sensitization and development of IgE antibodies is thought to occur following exposure to tick bites, most notably the lone star tick (A. americanum) in the United States. Re-exposure to the …
S Mathew	Alpha-Gal Syndrome	Alpha-Gal Syndrome | Journal For International Medical Graduates		2022	N/A (review)	N/A (review)	N/A (review)	Review (literature from 2007-2022)	N/A	N/A	"This article focuses on the characteristics of the syndrome, diagnosis, treatment, and prevention, to provide more public awareness and acknowledgment of the condition."
Un M, Dagasan S	Alpha-Gal Syndrome	Alpha-Gal Syndrome | 2020, Volume 1 - Issue 3 | Journal of Experimental and Basic Medical Sciences	Journal and Experimental and Basic Medical Sciences	2020	N/A	N/A	N/A (review article)	N/A (references from 2007-2020)	N/A	N/A	"Alpha-gal syndrome is a recently identified food allergy with an Ig E-mediated antibody response to alpha-gal (galactose-1,3-galactose), a typical mammalian glycoprotein. The alpha-gal glycoprotein, found in all mammals except humans and primates, due to the absence of the galactosyltransferase enzyme, creates an immune response in the human body. It is characterized by a type-1 hypersensitivity…
Zhan M, Chen S, Xu T, Yin J, Li H, Pan Z, Cui N, Wen L	Alpha-gal syndrome	Alpha-gal syndrome | Chinese Medical Journal	Chin Med J	2024	N/A (review in letter to the editor)	N/A (review in letter to the editor)	N/A (review in letter to the editor)	Review (literature from 2007-2024)	N/A	N/A	"Currently, the pathogenesis of AGS is not completely understood. Further research on the pathogenesis of AGS will provide a deeper understanding of the pathogenesis, diagnosis, and treatment of infection, allergic diseases, and even tumors"
Zvara J, Smith AL, Mazzeffi MA, Kleiman AM, Tanaka K, Smith AR, Wilson JM, McNeil JS	Alpha-Gal Syndrome and Cardiac Surgery	Alpha-Gal Syndrome and Cardiac Surgery - ScienceDirect	Journal of Cardiothoracic and Vascular Anesthesia	2024	N/A (review)	N/A (review)	N/A (review)	N/A (literature collected from 2007-2024)	N/A	N/A	"Patients with AGS presenting for cardiac surgery present unique risks because mammalian-derived products are often used perioperatively. Cardiac anesthesiologists and surgeons caring for these patients, particularly when nonelective surgery is needed, have few if any formal recommendations to follow. We provide a summary of the current state of the literature as well as our recommendations, with…
Propst SBH, Thompson DK	Alpha-gal syndrome and the gastrointestinal reaction: a narrative review	Frontiers | Alpha-gal syndrome and the gastrointestinal reaction: a narrative review	Frontiers in Allergy	2025	N/A (review)	N/A (review)	N/A (review)	Review (literature from 2007-2025)	N/A	N/A	"We provide an updated review of the epidemiology, pathophysiology, clinical presentation, and management of AGS. Current diagnostic approaches, treatment strategies, and areas requiring further research are also discussed."
Ghelichi-Ghojogh M, Ghezeljeh E, Delavari S, Aghapour SA	Alpha-Gal syndrome as a novel food allergy: a case report study	Annals of Medicine and Surgery	Annals of Medicine and Surgery	2024	1 (case report)	"a 35-year-old male patient who, unbeknownst to him, had been experiencing symptoms consistent with Alpha-Gal allergy for several years. His symptoms only subsided upon the complete elimination of mammalian meat from his diet. It was only then that the possibility of AGS was considered. Complete abstinence from mammalian meat, meat by-products, and other α-Gal containing foods is the most effecti…	case report	Unknown	N/A	1 (case report)	"There is considerable variability among AGS patients concerning the consumption of dairy products. Some individuals with AGS can safely consume dairy products without any adverse reactions, while others are advised to abstain due to potential allergenic responses. This variability in dairy tolerance among AGS patients warrants further investigation."
Howell JL, Neaves B, Coop C	Alpha-Gal Syndrome in a Military Member	20241120-901965-j40enx.pdf	Cureus	2024	1 (case report)	"42-year-old male, working in the US military, residing in Missouri in the summer of 2020, had a new onset of generalized urticaria (hives) located on his face, trunk, and limbs. On review of potential causes, he reports consumption of beef protein (i.e., steak) approximately four hours before the onset of symptoms. His history did not suggest other allergic etiologies, such as a known history of…	case report	2020	N/A	1 (case report)	"We present an interesting case of a patient who experienced an allergic reaction following beef consumption months after suffering from a tick bite on a hunting trip in a lone star tick endemic area. Initially, his alpha_x0002_gal IgE serology level was exceedingly elevated; however, after three years of tick, beef, and pork-avoidance measures, his IgE serology level reduced significantly, allow…	* one seems to be a preprint version.
Saretta F, Giovannini M, Mori F, Arasi S, Liotti L, Pecoraro L, Barni S, Castagnoli R, Mastrorilli C, Caminiti L, Marseglia GL, Novembre E	Alpha-Gal Syndrome in Children: Peculiarities of a “Tick-Borne” Allergic Disease	Frontiers | Alpha-Gal Syndrome in Children: Peculiarities of a “Tick-Borne” Allergic Disease	Frontiers in Pediatrics	2021	N/A (review)	N/A (review)	N/A (review)	Review (2007-2021)	N/A	N/A	"AGS is a rare, atypical, and under-rated allergy, less frequent in childhood but involving those living in tick-endemic areas. Red meat ingestion usually not only causes delayed reactions (2–6 h after meal) but could also lead to severe reactions. Diagnosis relies on clinical history and sIgE-α-gal determination. It is important to evaluate for AGS every patient with a history of idiopathic urti…
Seddon I, Venincasa M, Farber N, Jayanth S	Alpha-Gal Syndrome in Ophthalmology and Medicine	International Ophthalmology Clinics	International Opthalmology Clinics	2020	N/A (review)	N/A (review)	N/A (review)	Review (literature from 2007 to 2020)	N/A	N/A	" The purpose of this work is to briefly describe the discovery and clinical manifestations of the condition and the implications for ophthalmic surgery."
Enders FB, Elkuch M, Worner A, Scherer Hofmeier K, Hartmann K	Alpha-gal syndrome initially misdiagnosed as chronic spontaneous urticaria in a pediatric patient: a case report and review of the literature	Alpha-gal syndrome initially misdiagnosed as chronic spontaneous urticaria in a pediatric patient: a case report and review of the literature | Journal of Medical Case Reports	Journal of Medical Case Reports	2023	1 pediatric case report	"Here, we report on a 7-year-old Caucasian boy presenting with recurrent wheals since the age of 5 years old. Episodes with hives occurred around every 3 weeks, mainly in the evening. One of these episodes was also associated with angioedema. No clear trigger was identified. At the first visit, after excluding an infection and autoimmune thyroiditis, chronic spontaneous urticaria was suspected an…	case report	Unknown	N/A	1 pediatric case patient	"A detailed clinical history led to the diagnosis of alpha-gal syndrome. Although alpha-gal syndrome is typically seen in adults, our case illustrates that children can also present with this potentially life-threatening allergy. Since alpha-gal syndrome is rare in Europe, the disease is not well known and often overlooked for several years, especially in children."
Avila SA, Wojno T	Alpha-Gal Syndrome: A New Etiology for Periorbital Edema	Ophthalmic Plastic & Reconstructive Surgery	Ophthalmic Plastic and Reconstructive Surgery	2022	1 adult patient	"53-year-old male was referred for oculoplastic consultation for chronic periorbital edema and erythema of 1-year duration. He reported recurrent daily episodes of bilateral periorbital edema that lasted several hours with notable worsening at night. Before presentation, he had seen over 5 medical providers and was tried on various treatment regiments including daily antihistamines, oral and topi…	Case report (1 patient)	Unknown	N/A	N/A (case report)	"We present a unique case of chronic periorbital edema in a carnivorous individual after acquiring a new red meat allergy from Alpha-Gal Syndrome."
Edlow JA	Alpha-Gal Syndrome: A Novel and Increasingly Common Cause of Anaphylaxis	Alpha-Gal Syndrome: A Novel and Increasingly Common Cause of Anaphylaxis - ScienceDirect	Annals of Emerg Med	2024	N/A	N/A	N/A (review article)	N/A (references from 2007-2024)	N/A	N/A	"Clinician awareness of alpha-gal syndrome is low, and because severe recurrent life-threatening episodes can occur, it is an important condition for emergency clinicians to be aware of."
Reddy S, Yi L, Shields B, Platts-Mills T, Wilson J, Flowers RH	Alpha-gal syndrome: A review for the dermatologist	Alpha-gal syndrome: A review for the dermatologist - ScienceDirect	Journal of the American Academy of Dermatology	2023	N/A (review)	N/A (review)	N/A (review)	N/A (review)	N/A	N/A	"Diagnosis relies on a combination of clinical history, positive alpha-gal IgE blood testing and improvement on a mammalian-restricted diet. Management of the syndrome centers primarily on avoidance of mammalian meats (and occasionally dairy and other products) as well as acute management of allergic symptoms. Counseling about tick avoidance measures is also important as AGS will wane over time i…
Peterson CJ, Mohankumar P, Tarbox JA, Nugent K	Alpha-Gal Syndrome: A Review for the General Internist	Alpha-Gal Syndrome: A Review for the General Internist - ScienceDirect	The American Journal of the Medical Sciences	2024	N/A	N/A (review)	N/A (review article)	N/A (literature from 2007-2024)	N/A	N/A	"AGS presents challenges and opportunities for the internist. Many patients will be seen by multiple physicians before a diagnosis is made, and many may present first to general practitioners with non-specific symptoms. Clinicians should focus on the timing of the allergic reaction to food consumption, the type of food consumed, and previous exposure to tick bites to help narrow their differentia…
Rutkowski K, Wagner A, Rutkowski R, Sowa P, Pancewicz S, Moniuszko-Malinowska A	Alpha-gal syndrome: An emerging cause of food and drug allergy	Alpha‐gal syndrome: An emerging cause of food and drug allergy - Rutkowski - 2020 - Clinical & Experimental Allergy - Wiley Online Library	Clinical & Experimental Allergy	2020	N/A (review)	N/A (review)	N/A (review)	Review (literature from 2007-2020)	N/A	N/A	"Alpha-gal syndrome is a novel form of allergy with a complex presentation and of increasing clinical relevance.50 It offers a unique insight into the interaction between the immune system, ectoparasites and environmental and genetic factors that lead to the development of allergy.7, 37, 98 This challenging new condition requires further studies to elucidate the nature of the immune response that…
Zhan M, Yin J, Xu T, Wen L	Alpha-Gal Syndrome: An Underrated Serious Disease and a Potential Future Challenge	Alpha‐Gal Syndrome: An Underrated Serious Disease and a Potential Future Challenge - Zhan - 2024 - Global Challenges - Wiley Online Library	Global Challenges	2024	N/A (review)	N/A (review)	N/A (review)	Review (literature from 2007-2024)	N/A	N/A	"Over the past decades, red meat allergy, also known as mammalian meat allergy, which manifests differently from classic food allergies, has been reported in different countries and regions, including China. The allergen of this disease is not a protein but an oligosaccharide: galactose-α-1,3-galactose, i.e., alpha-gal or α-gal. Therefore, this clinical syndrome is also called α-gal syndrome (AGS…
De La Fuente J, Cabezas-Cruz A, Pacheco I	Alpha-gal syndrome: challenges to understanding sensitization and clinical reactions to alpha-gal	Full article: Alpha-gal syndrome: challenges to understanding sensitization and clinical reactions to alpha-gal	Expert Review of Molecular Diagnostics	2020	N/A (review)	N/A (review)	N/A (review)	N/A (literature from 2007-2020)	N/A	N/A	"The incidence of the AGS is growing worldwide and requires effective diagnosis approaches to implement interventions limiting disease impact on human health. The classical diagnosis of the AGS based on anti-α-Gal IgE titers is necessary but not sufficient for an effective diagnosis of the syndrome. Several co-factors may affect disease symptoms and thus are important to consider for the diagnosi…	* seems like one of these is the revised version
Fischer J and Hilger C	Alpha-Gal Syndrome: Clinical Presentation, New Concepts, and Unmet Needs	Alpha-Gal Syndrome: Clinical Presentation, New Concepts, and Unmet Needs | Current Treatment Options in Allergy	Current Treatment Options in Allergy	2017	N/A (commentary)	N/A (commentary)	N/A (commentary)	N/A (commentary)	N/A	N/A	"The α-gal syndrome is associated with the presence of sIgE to the carbohydrate α-gal. It has changed our perspective on the allergenic potential of carbohydrate determinants. Some carbohydrates can no longer be seen as cross-reactive structures without clinical relevance that we have to cope with in allergy diagnosis. We are faced with a new entity of allergy with unique immunological and clinic…
Bianchi J, Walters A, Fitch ZW, Turek JW	Alpha-gal syndrome: Implications for cardiovascular disease	342-libre.pdf	Global Cardiology Science & Practice	2019	N/A (review)	N/A (review)	N/A (review)	Review (literature from 2007-2019)	N/A	N/A	" This article seeks to discuss potential implications of alpha syndrome as it relates to cardiovascular health and to heighten awareness in the cardiovascular community about this emerging public health issue."
Sharma SR, Crispell G, Mohamed A, Cox C, Lange J, Choudhary S, Commins SP, Karim S	Alpha-Gal Syndrome: Involvement of Amblyomma americanum α-D-Galactosidase and β-1,4 Galactosyltransferase Enzymes in α-Gal Metabolism	Frontiers | Alpha-Gal Syndrome: Involvement of Amblyomma americanum α-D-Galactosidase and β-1,4 Galactosyltransferase Enzymes in α-Gal Metabolism	Front Cell Infect Microbiol	2021	N/A (bench)	N/A (bench)	N/A (bench)	Unknown	N/A (bench)	N/A (bench)	"The results from this study led to the conclusion that the (a) tick α-D-galactosidase and β-1,4-galactosyltransferase are important enzymes that are differentially expressed in salivary glands, and tick possibly utilizes these enzymes to cleave α-gal from host proteins or lipids and recycle or add in its proteins during hematophagy; (b) α-D-galactosidase silencing reduces N-glycan signature (α-g…
Mohamed AA	Alpha-Gal Syndrome: Molecular Characterization of Amblyomma americanum α-D-galactosidase in α-gal Metabolism and Onset of Red Meat Allergy	"Alpha-Gal Syndrome: Molecular Characterization of Amblyomma americanum" by Ahmed A. Mohamed	University of Southern Mississippi (Honors Theses)	2020	N/A	N/A (tick bite studies genomic analysis)	N/A (tick bite study genomic analysis)	Unknown (2019?)	N/A	N/A	"AGS gene silencing revealed a significant increase in tick weight, supporting a critical functional role in energy utilization. The silencing of AGS induced the decreased expression of downstream genes in the tick galactose metabolism pathway. Western blotting and N-glycan analysis revealed that AGS-silenced ticks ultimately expressed less ⍺-gal epitopes due to the reduction of available UDP-gal…
Obianyo C, Eremeeva M	Alpha-Gal Syndrome: The End of Red Meat Consumption?	Alpha-Gal Syndrome: The End of Red Meat Consumption?	Georgia Southern University	2023	N/A (commentary)	N/A (commentary)	N/A (commentary)	N/A (commentary)	N/A	N/A	"Use of acaricides, and vegetation management (control burning) are most useful to prevent environmental occurrence of ticks, although individuals must exercise caution and practice personal tick-avoidance behaviors and checking for ticks after outdoor activities. The use of antihistamines is the mainstay of symptomatic management."
Brzozowska M, Mokrzycka N, Porębski G	Alpha-gal syndrome: the first report in Poland	Alpha-gal syndrome: the first report in Poland	Central European Journal of Immunology	2021	1 adult patient	"We describe a case of alpha-gal syndrome diagnosed in Poland, to highlight the fact that it may occur in new geographic areas. Within three months, the described patient underwent five anaphylactic reactions with typical clinical manifestations. They developed a few hours after ingestion of red meat (pork, beef or mutton) and were preceded by tick bites. The level of specific IgE antibodies to a…	N/A (case report)	Unknown	N/A	Case report	"As the onset of symptoms in this syndrome is usually delayed, numerous cases may be identified as idiopathic anaphylaxis, while early diagnosis is indispensable to avoid potentially life-threatening complications."
Nalin F, Scarmozzino R, Arcolaci A, Olivieri B, Tommasi M, Bonadonna P, Zanoni G	Alpha-gal syndrome: when treatment of hypovolemic shock can lead to anaphylaxis	Alpha-gal syndrome: when treatment of hypovolemic shock can lead to anaphylaxis | Allergologia et Immunopathologia	Allergologia et Immunopathologia	2024	1 (case report)	"We describe a case of alpha-gal syndrome with severe food, drug, and perioperative allergy in which anaphylaxis with hypovolemic shock occurred immediately after an emergency surgical procedure, when a gelatin-containing drug was injected." (rest of case unavailable online)	case report	Unknown	N/A	1 (case report)	"This case study confirms that the clinical manifestations of alpha-gal syndrome could be different depending on the route of administration, with immediate reactions if an alpha-gal-containing drug is injected and delayed type allergic manifestations occurring several hours after oral intake. The purpose of this report is to highlight the importance of risk communication in case of exposure to m…
Nalin F, Scarmozzino R, Arcolaci A, Olivieri B, Tommasi M, Bonadonna P, Zanoni G	Alpha-gal syndrome: when treatment of hypovolemic shock can lead to anaphylaxis	Alpha-gal syndrome: when treatment of hypovolemic shock can lead to anaphylaxis	Allergologia et Immunopathologia	2024	1 case patient	"A 40-year-old man, cow breeder living in the mountains, was referred to our clinic with history of allergic rhinitis to house dust mites, cat and dog epithelium, and episodes of acute urticaria not related to specific substances. Allergy testing positivity to cow’s milk and beef was reported in the past, hence these foods were eliminated from his diet. The patient’s clinical history also establi…	case report	2019	N/A	1 case patient	"In the last decade, alpha-gal syndrome has become a well-known entity worldwide, representing the most common type of delayed anaphylaxis. Drug reactions in alpha-gal syndrome have been documented and are quite variable in both severity and timing, probably because of the amount of alpha-gal present in the drug and the route of administration. This case study is emblematic of showing different c…
Valcarel A, Briones Montero A, Rodero M, Gonzalez-Fernandez J, Olmeda AS, Valcarcel F, Cuellar C	Alpha-Gal, epitope responsible for allergy to red meat, in the Mediterranean tick Hyalomma lusitanicum	Alpha‐Gal, epitope responsible for allergy to red meat, in the Mediterranean tick Hyalomma lusitanicum	Medical and Veterinary Entomology	2024	70 ticks in the adult stage of the species H. lusitanicum collected from the vegetation (60) and on animals (10) from different locations	See sample characteristics	N/A (bench)	Unknown	N/A	N/A (IgE testing)	"This is a preliminary study; therefore, its results are limited and further research is needed. The main aim was to determine the presence or absence of α-Gal in two different extracts of H. lusitanicum (salivary glands and digestive tract). To prove the relationship between H. lusitanicum and the development of MMA, more advanced studies are needed including patients’ sera and clinical his_x000…
Valcarel A, Briones Montero A, Rodero M, Gonzalez-Fernandez J, Olmeda AS, Valcarcel F, Cuellar C	Alpha-Gal, epitope responsible for allergy to red meat, in the Mediterranean tick Hyalomma lusitanicum	Alpha-Gal, epitope responsible for allergy to red meat, in the Mediterranean tick Hyalomma lusitanicum	Docta Complutense Universidad Complutense Madrid	2024	see "subject characteristics"	"The presence of proteins with α-Gal epitopes was determined using the indirect ELISA technique, in the water-soluble protein extracts of the salivary glands and digestive tracts of 60 adult H. lusitanicum spec_x0002_imens (30 ♀ and 30 ♂) collected from the vegetation and 10 ♂ attached on deer. All samples were performed in duplicate. In the 70 ticks studied, high levels of proteins with α-Gal ep…		Unknown	"To assess the specificity of the results bindings, a control experi_x0002_ment was conducted, supplementing the manufacturer guarantees. Wells were coated with salivary glands and digestive tract extracts and blocked with BSA. Subsequently, the mouse anti-α-Gal antibody was added and incubated overnight in the positive control wells. Thereafter, anti-mouse IgM was added to all the wells for an h…	"Polyacrylamide gels at 12.5% and 7.5% were carried out to study the presence of α-Gal epitopes in the water-soluble protein extracts from the salivary glands and digestive tracts of male and female H. lusitanicum using western blot analysis. When developing the 12.5% gel, it was observed that the specific anti-α-Gal antibody recognised a well-defined band of high molecular weight (>250 kDa) in t…	"In this work, the presence of α-Gal in water-soluble extracts from samples of salivary glands and digestive tracts of Hyalomma lusitanicum Koch (Ixodida: Ixodidae) both engorged and collected from vegetation were studied. The presence of that epitope was confirmed by the presence of reactive proteins of >250 kDa in both samples. The highest concentrations of α-Gal were detected in salivary gland…
Valcarel A, Briones Montero A, Rodero M, Gonzalez-Fernandez J, Olmeda AS, Valcarcel F, Cuellar C	Alpha-Gal, epitope responsible for allergy to red meat, in the Mediterranean tick Hyalomma lusitanicum	Alpha‐Gal, epitope responsible for allergy to red meat, in the Mediterranean tick Hyalomma lusitanicum - Valcárcel - 2024 - Medical and Veterinary Entomology - Wiley Online Library	Medical and Veterinary Entomology	2024	70 adult-stage H. lusitanicum ticks (60 from vegetation, 10 from animals)	N/A (bench)	N/A (bench)	Unknown	N/A	N/A (bench)	"In this work, the presence of α-Gal in water-soluble extracts from samples of salivary glands and digestive tracts of Hyalomma lusitanicum Koch (Ixodida: Ixodidae) both engorged and collected from vegetation were studied. The presence of that epitope was confirmed by the presence of reactive proteins of >250 kDa in both samples. The highest concentrations of α-Gal were detected in salivary gland…	*same
Berry DC, Britton L, Joseph LM, Jessup A	Alpha-Gal: A Delayed Onset of Anaphylaxis and Uncovering the Cause	Alpha-Gal: A Delayed Onset of Anaphylaxis and Uncovering the Cause - Journal of Emergency Nursing	J Emergency Nursing	2019	1		Case report	Unknown	N/A	N/A (1 case report)	"Acute anaphylaxis and delayed anaphylaxis are not always apparent on presentation. Nurses can conduct careful reviews of patients' past medical histories including tick-borne illnesses, medications, and die_x0002_tary intake in the previous 6 hours. Emergency nurses are well trained to treat and manage acute anaphylaxis. However, delayed anaphylaxis to mammalian meat is a fairly new diag_x0002_n…
Chinuki Y, Morita E	Alpha-Gal-containing biologics and anaphylaxis	Alpha-Gal-containing biologics and anaphylaxis	Allergology International	2019	Unknown	Unstated number of articles concerning cetuximab-related anaphylaxis	N/A (review article)	Unknown (literature covers 2007-2019)	N/A	N/A	"Investigations of cetuximab-related anaphylaxis have revealed three novel findings that improve our understanding of immediate-type allergy: 1) oligosaccharide can serve as the main IgE epitope of anaphylaxis; 2) because of the oligosaccharide epitope, a wide range of cross-reactivity with mammalian meats containing α-Gal similar to cetuximab occurs; and 3) tick bites are a crucial factor of sen…
Portillo S	Alpha-Gal-Containing Neoglycoproteins as Biomarkers and Vaccines for Chagas Disease	Alpha-Gal-Containing Neoglycoproteins as Biomarkers and Vaccines for Chagas Disease - ProQuest	University of Texas at El Paso dissertation	2020	N/A	N/A	"This is a proof-of-concept study to demonstrate the efficacy of alpha-Gal containing NGPs as biomarkers for the follow-up chemotherapy, and a prophylactic alpha-Gal based glycovaccine for experimental acute Chagas disease."		N/A	N/A	"In summary, these are the first rationally designed, synthetic experimental glycan- and peptide-based vaccines against acute T. cruzi infection that have been tested on the nonhuman primate mode.."
Sheikh S, Parhar R, Kwaasi A, Collison K, Yacoub M, Stern D, Al-Mohanna F	ALPHA-GAL-INDEPENDENT DUAL RECOGNITION AND ACTIVATION OF XENOGENEIC ENDOTHELIAL CELLS AND HUMAN NAÏVE NATURAL KILLER CELLS	Transplantation	Transplantation	2000	human cells	"The IgG, IgA, and IgM content of the baboon anti-Galα 1,3 gal serum was found to be 11.7, 0.3, and 0.6 g/liter, respectively. The ability of anti-Galα 1,3 gal IgG to recognize Galα 1,3 gal antigen on the xenoendothelium was tested. Flow cytometry revealed an increased binding of the anti-Galα 1,3 gal IgG to PAECs as compared with preimmune serum (Fig. 1, a and b). The extent of binding was decre…	"We demonstrate that another innate human immune cell type, i.e., human naïve NK cells, are capable of rapidly recognizing and binding to xenoendothelium independently of Galα 1,3 gal structures. We show that human NK cells induce a rapid and transient calcium rise in porcine aortic endothelial cells (PAECs) and ovine aortic endothelial cells (SAECs), but not in human aortic endothelial cells (HA…	unknown	baboon anti-alpha gal sera	human cells	"Our data provide evidence that innate immune cells, such as NK cells, recognize and activate xenoendothelial cells independently of Galα 1–3 gal structures and raise the possibility of novel interactive sites on both human naïve NK cells and discordant xenogeneic endothelium."
Wang C, Laylani NAR, Davila-Siliezar, Lee AG	Alpha-gal-related bilateral orbital inflammatory syndrome in a strict vegan	Alpha-gal-related bilateral orbital inflammatory syndrome in a strict vegan - Canadian Journal of Ophthalmology	Canadian Journal of Ophthalmology	2024	1 patient	"A 65-year-old South Asian male presented with 3 episodes of recurrent, unexplained bilateral diffuse swelling of the left upper lid. Past medical history included psoriasis and asthma. The remainder of the past medical, surgical, and family histories were noncontributory. The patient was a strict vegan."	case report	unknown	N/A	1 case	"The treatment of AGS is preventative avoidance of triggers and diet modification. Patients also should be counselled on the other non-food-related products that can trigger AGS. Although desensitization to alpha-gal has been reported in the literature, the treatment remains unproven. Patients with recurrent eyelid edema and orbitopathy may have angioedema related to antibody-mediated hypersensit…
Hashimoto Y, Tsuchiya T, Doi R, Matsumoto K, Higami Y, Kobayashi E, Nagayashu T	Alteration of the extracellular matrix and alpha-gal antigens in the rat lung scaffold reseeded using human vascular and adipogenic stromal cells	Alteration of the extracellular matrix and alpha‐gal antigens in the rat lung scaffold reseeded using human vascular and adipogenic stromal cells - Hashimoto - 2019 - Journal of Tissue Engineering and Regenerative Medicine - Wiley Online Library	Journal of Tissue Engineering and Regenerative Medicine	2019	5 groups (n = 3 animals/group): control group, decellularizedgroup (decell group), (a) RLMVEC‐seeded group (RLMVEC group), (b)rat RLMVECs with ASC‐seeded group (RLMVEC‐rASC group), and (c)human HUVECs with ASC‐seeded group (HUVEC‐hASC group)	"Weaimed to evaluate ECM damage and reconstruction of the decellularized–recellularized rat lung, including the removal of alpha‐gal xenoantigens. Rat lungswere perfused with sodium dodecyl sulfate and Triton X‐100 via the pulmonaryartery, after which the decellularized scaffold was reseeded with rat or human endo-thelial cells and adipose‐derived stem cell (ASCs). The ECM and alpha‐gal antigenwe…	"The aim of this study was to evaluate ECM [extracellular matrix] damage and recon-struction during the decellularization and recellularization processes.To investigate ECM damage and replacement during these processes,we recellularized rat lungs using several types of rat or human cells.Decellularization decreased the number of ECM proteins containingrat lung‐derived xenoantigens. Conversely, sp…	unknown	control lung tissue from rat	decellularized and recellularized lung tissue from rat	"In conclusion, our results indicate that most of the ECM was pre-served and some ECM could be replaced during the decellularizationand recellularization processes, especially as proteoglycans are pro-duced by ASCs. During these processes, the alpha‐gal epitope levelsare diminished after recellularization when using human cells. More-over, these epitopes may be eliminated after a long time in cul…
Angiolillo A, Gandaglia A, Arcaro A, Carpi A, Gentile F, Naso F, Di Costanzo A	Altered Blood Levels of Anti-Gal Antibodies in Alzheimer’s Disease: A New Clue to Pathogenesis?	Altered Blood Levels of Anti-Gal Antibodies in Alzheimer’s Disease: A New Clue to Pathogenesis?	Life	2021	N/A	Unknown	Unknown	Unknown	N/A	N/A	"For the first time, our study searched for possible alterations of anti-Gal immunoglobulin levels in Alzheimer’s disease patients. IgG and IgM blood levels were significantly lower, and IgA significantly higher in patients than in healthy subjects. These results suggest that such immunoglobulins might be implicated in Alzheimer’s disease pathogenesis and open new scenarios in the research for ne…
Steinke JW, Pochan SL, James HR, Platts-Mills TAE, Commins SP	Altered metabolic profile in patients with IgE to galactose-alpha-1,3-galactose following in vivo food challenge	Altered metabolic profile in patients with IgE to galactose-alpha-1,3-galactose following in vivo food challenge - Journal of Allergy and Clinical Immunology	J Allergy Clin Immunol	2016	15 humans	"We report the results of the analysis at baseline as well as at 2, 4, and 6 hours after challenge (for patient characteristics, see Table E1). There were no differences in the ages of the groups; however, a significant difference was noted in total IgE (meat allergic 179 ± 30 IU/mL vs control 63.3 ± 29.8 IU/mL; P < .02). When individual components of IgE were measured, only the meat-allergic gro…	"We carried out metabolomic analysis, the study of the unique chemical fingerprints of cellular process, of 449 biochemicals, which are the chemical compounds that make up a living cell, on blood samples obtained before and after challenge with pork in 8 allergic subjects and 7 controls."	Unknown	7 controls	8 allergic subjects	"In summary, metabolomic analysis of subjects with red meat allergy related to high levels of IgE to alpha-gal identified basal and food-induced differences following challenge with red meat that were not observed in healthy subjects. These observations suggest that meat allergy is accompanied by disruptions in amino acid catabolism, lipid and carbohydrate metabolism, and synthesis of bile acids,…
Fitzgerald K	An in vitro model of galactose-a-1,2-galactose (alpha-gal)-induced mast cell activation	Undergraduate Honors Thesis | An in vitro model of galactose-α-1,3-galactose (alpha-gal)-induced mast cell activation | ID: cf95jp59g | Carolina Digital Repository	University of North Carolina (dissertation)	2024	N/A (bench)	N/A (bench)	N/A (bench)	Unknown	N/A (bench)	N/A (bench)	"We evaluated the efficacy of sensitizing reagents for producing a standardized in vitro model of alpha-gal specific mast cell activation. To analyze the role of mast cells in the alpha-gal allergic reaction cascade, we measured the efficacy of sensitizing and stimulating reagents for producing a standardized in vitro model of alpha-gal specific mast cell activation. Cells from the human mast cel…
Gilstad CW, Conry-Cantilena K, Zarpak R, Eder AF	An outbreak of anaphylactic transfusion reactions to group B plasma and platelets and its possible relationship to Alpha-Gal syndrome	An outbreak of anaphylactic transfusion reactions to group B plasma and platelets and its possible relationship to Alpha‐Gal syndrome - Gilstad - 2023 - Transfusion - Wiley Online Library	Transfusion	2023	3	"One reaction was acutely fatal. All reactions were to blood group B Plasma or Platelets in blood group O recipients. One patient had two prior anaphylactic reactions to group O RBCs and group B Plasma in a previous admission. All patients came from southern Maryland where AGS is an emerging problem. Two patients had histories of tick bites, previously unexplained gastrointestinal complaints, and…	Case series	2022-2023	N/A	N/A (3 cases)	"AGS is an emerging problem which may have implications for blood transfusion practice. Avoidance of blood group B antigen containing components may be prudent in non-blood group B patients with established AGS. Investigation for AGS should be considered in the evaluation of anaphylactic transfusion reactions."
Athas GB	An Overview of Alpha-Gal Syndrome	An Overview of Alpha-Gal Syndrome	Fall 2023 CLPC series, Department of Pathology, LSU HSC	2023	N/A (lecture/review)	N/A (review)	N/A (review)	Review of literature (2007-2023)	N/A	N/A	None
Mirakhur B, Chung C, Hatley T, Satinover S, Hosen J, Zhou Q, Gold D, Mauro D, Platts-Mills TAE	Anaphylactic Reactions To Cetuximab In Patients With Ige Antibodies To The Xenoantigen Galactose-alpha-1,3-galactose	Anaphylactic Reactions To Cetuximab In Patients With Ige Antibodies To The Xenoantigen Galactose-alpha-1,3-galactose - Journal of Allergy and Clinical Immunology	J Allergy Clin Immunol	2008	76 pre-treatment sera from cetuximab-treated patients collected from multiple centers and 462 controls (including multiple sub-groups of controls)	"Among 76 cetuximab-treated patients, 25 developed HSR and 18 patients were CR-IgE positive. Seventeen of 18 CR-IgE(+) patients developed HSR while only 8 of 58 CR-IgE(-) patients had HSR (p < 0.001). Analysis of control cohorts from Tennessee, Northern California and Boston revealed that 15/72(20.8%), 3/49(6.1%) and 2/341(0.6%) were CR-IgE (+), respectively. These IgE antibodies were shown to be…	"Serum samples from four cohorts were analyzed for IgE ab cross-reactive with cetuximab (CR-IgE) using a modified ImmunoCAP assay. These cohorts included: 1)76 pre-treatment sera from cetuximab-treated patients collected from multiple centers, predominately in Tennessee, Arkansas and North Carolina; 2)72 matched controls from Nashville, TN; 3)49 patients who presented with cancer in Northern CA; …	Unknown	72 matched controls from Nashville, TN; 49 patients who presented with cancer in Northern CA; 341 adults from Boston, MA	76 pre-treatment sera from cetuximab-treated patients collected from multiple centers, predominately in Tennessee, Arkansas and North Carolina	"Our data show that CR-IgE is present prior to cetuximab treatment, specific for alphaGal, and highly predictive of severe HSR. Regional differences in anaphylactic reactions to this mAb may be explained by the local prevalence of IgE ab specific for galactose-alpha-1,3-galactose."
Stone CA, Commins SP, Choudhary S, Vethody C, Heavrin JL, Wingerter J, Hemler JA, Babe K, Phillips EJ, Norton AE	Anaphylaxis after vaccination in a pediatric patient: further implicating alpha-gal allergy	Anaphylaxis after vaccination in a pediatric patient: further implicating alpha-gal allergy - The Journal of Allergy and Clinical Immunology: In Practice	J Allergy Clin Immunol Pract	2019	1 pediatric case patient		case report	Unknown	N/A	1 case patient	"Both this alpha-gal allergic child and our previous alpha-gal allergic adult who reacted to alpha-gal/gelatin-containing vaccines had low serum concentrations of gelatin sIgE. Notably, alpha-gal allergic patients have been reported to react to gelatin even with negative gelatin sIgE.9 A previous study by Mullins et al. showed 30 of 40 (75%) red meat allergic patients with positive skin testing t…
Stone CA, Hemler JA, Commins SP, Schuyler AJ, Phillips WJ, Peebles RS, Fahrenholz JM	Anaphylaxis after zoster vaccine: Implicating alpha-gal allergy as a possible mechanism	Anaphylaxis after zoster vaccine: Implicating alpha-gal allergy as a possible mechanism - Journal of Allergy and Clinical Immunology	J Allergy Clin Immunol	2017	1 adult case patient	"A patient in our clinic with a documented history of red meat allergy since November 2008 required emergency department treatment and epinephrine administration on receipt of live attenuated herpes zoster vaccine containing the Oka varicella zoster virus strain in September 2014. Within minutes of vaccine administration in a local pharmacy, she had a sensation of mental clouding progressing to l…	case report	Unknown (followed since 2008)	N/A	1 adult case patient	"Alpha-gal allergy is an increasingly prevalent hypersensitivity syndrome in the Southeastern United States, as well as other parts of the world. Clinicians who manage it should be made aware of a risk of anaphylaxis to vaccines containing higher gelatin content, such as MMR and zoster vaccine, especially because of their parenteral delivery. Although anaphylaxis from zoster vaccine appears to be…
Wai M, Filip AB, Abbott A, Martin A, Donnell R, Sutton J	Anaphylaxis in Alpha-Gal patients treated with F(ab’)2 for snake bite venom	Full article: Anaphylaxis in Alpha-Gal patients treated with F(ab’)2 for snake bite venom	Toxicology Communications	2024	3 adult patients	"Patient 1 (66-year-old male) presented to emergency department (ED) after a rattlesnake envenomation to his right thumb and erythema extending up his arm. Blood pressure (BP) was 217/105 mmHg, heart rate (HR) 86 beats/min, and oxygen saturation (O2 sat) 99% on room air (RA). After given 25% of F(ab’)2 infusion, he developed facial erythema, itching, difficulty breathing, anxiety, and face, tongu…	case series (3 patients in letter to editor)	Unknown	N/A	N/A (3 case patients)	"Our findings suggest a relationship between elevated alpha-gal IgE titer and hypersensitivity to F(ab’)2 antivenom, which may be higher than with Fab antivenom. Similar to Banner et al. [Citation1], we suggest screening for alpha-gal serology and monitoring patients closely for hypersensitivity reactions when administering F(ab’)2 antivenom, especially in southeastern states."
Platts-Mills TAE, Schuyler AJ, Tripathi A, Commins SP	Anaphylaxis to the Carbohydrate Side Chain Alpha-gal	Anaphylaxis to the Carbohydrate Side Chain Alpha-gal - Immunology and Allergy Clinics	Immunology and Allergy Clinics	2015	Unknown	Combination of multiple qualitative observations 1) The monoclonal antibody (mAb) cetuximab was causing severe anaphylactic or urticarial reactions in up to 15% of patients treated in Tennessee and North Carolina but not in New York or Boston 2) A patient aged 43 years reported 4 episodes of anaphylaxis, each of which started 4 hours after eating a hamburger 3) Sixty percent of the school childre…	N/A (review article)	2006-2014	N/A	N/A	"The evolution in understanding of DARM has important implications in understanding and treating IgE-mediated hypersensitivity. No feature of the disease was obvious to allergists in practice, including to those who now study it. Most adult patients who reported reactions occurring 4 hours or more after eating meat and had negative or very small prick test responses to the relevant meat were info…
Aprile F	Another Type of Heparin Allergy? Alpha-Gal = Meat Allergies…	Another Type of Heparin Allergy? Alpha-Gal = Meat Allergies... - Perfusion.com	Perfusion.com (Global Cardiovascular Community)	Unknown	4 (case series, possibly for teaching - unclear if real)	"Case 1 A 49-year-old female with past medical history of repaired aortic coarctation and alpha-gal allergy was diagnosed with severe aortic stenosis and a calcified bicuspid aortic valve was seen on TTE. Due to progression of her heart failure symptoms, aortic valve replacement was recommended. The patient was diagnosed with her alpha-gal allergy due to reaction consistent with anaphylaxis after…	case series	Unknown	N/A	4 (case series)	"While the four cases presented were managed differently, it is clear that with careful observation and planning, heparin can be safely used for cardiopulmonary bypass in the setting of an alpha-gal allergy. Appropriate prophylaxis with steroids and histamine receptor blockers can improve the patient’s chance of a surgery without a severe IgE-mediated immune response. Preoperative allergy testing…
Park CS, Oh SS, Kim YE, Choi SY, Lim HG, et al.	Anti-alpha-Gal antibody response following xenogenic heart valve implantation in adults	drheart.net (J Heart Value Dis 2013)	J Heart Valve Dis	2013	103	103 early survivors aged >20 years who underwent cardiac surgery using cardiopulmonary bypass enrolled (45 males, 58 females; mean age 62.8 years). 66/103 who underwent BHV implantation were assigned as a study group, while the remainder were assigned to a control group.	Serum samples were obtained from all patients on three occasions: before surgery (T0); on postoperative day 1 (T1); and on postoperative day 14 or at discharge (T2). A serum sample was also obtained from 31 patients in the study group at the out-patient clinic (T3) at a mean of 38 days after surgery.	Unknown	37 early survivors who did not undergo bioprosthetic heart valve implantation	66 early survivors who did undergo BHV	"BHV implantation in adults elicits an increased formation of anti-α-Gal antibodies, with different patterns for each isotype. Based on the study results, host factors including age, gender and blood type might be less important in the anti-α-Gal immune response following BHV implantation in adults."
Mangold A, Hercher D, Hlavin G, Liepert J, Zimmermann M, Kollmann D, Lichtenauer M, Mitterbauer A, Ankersmit HJ	Anti-alpha-Gal antibody titres remain unaffected by the consumption of fermented milk containing Lactobacillus casei in healthy adults	Anti-alpha-Gal antibody titres remain unaffected by the consumption of fermented milk containing Lactobacillus casei in healthy adults: International Journal of Food Sciences and Nutrition: Vol 63, No 3	International Journal of Food Sciences and Nutrition	2012	"Serum was drawn from healthy probands (n = 19) for 6 weeks"	"Concentration of bacteria in FML was manifold higher than in conventional yoghurt (2 × 105/g yoghurt vs. 1.1 × 107/g FML). Both stained highly positive for Alpha-Gal. Alpha-Gal-specific ABs and cytokines remained unaffected by FML intake."	cohort study (convenience sample?)	Unknown	N/A	"whether intake of fermented milk containing Lactobacillus casei (FML) affects anti-Gal AB titres… After the second week, the probands consumed 125 ml of FML per day."	"Our results indicated that the consumption of FML does not elicit a humoral immune response in healthy adults."
Kralickova P, Kuhnova J, Soucek P, Vodarek P, Zak M, Simkovic M, Motyckova M, Smolej L, Mala E, Andrys C, Krejsek J, Thon V	Antibodies against Pneumococcal Capsular Polysaccharides and Natural Anti-Galactosyl (Alpha-Gal) in Patients with Humoral Immunodeficiencies	Antibodies against Pneumococcal Capsular Polysaccharides and Natural Anti‐Galactosyl (Alpha‐Gal) in Patients with Humoral Immunodeficiencies - Kralickova - 2017 - Journal of Immunology Research - Wiley Online Library	Journal of Immunology Research	2017	156 total patients (healthy and sick)	"Serum immunoglobulin levels and levels of anti-Gal IgG, IgA, and IgM and anti-PCP IgG and IgG2 were determined in 59 CLL patients, 30 CVID patients, and 67 healthy controls. Levels of IgG, IgA, IgM, anti-Gal IgA, anti-Gal IgM, and anti-PCP IgA were lower in CLL and CVID patients than in healthy controls (p value for all parameters <0.0001). Decrease in the levels of IgA, IgM, anti-Gal IgA, and a…	"Serum immunoglobulin levels and levels of anti-Gal IgG, IgA, and IgM and anti-PCP IgG and IgG2 were determined in 59 CLL patients, 30 CVID patients, and 67 healthy controls. Levels of IgG, IgA, IgM, anti-Gal IgA, anti-Gal IgM, and anti-PCP IgA were lower in CLL and CVID patients than in healthy controls (p value for all parameters <0.0001)."	Unknown	67 healthy controls	59 CLL patients, 30 CVID patients	"We devise the evaluation of anti-Gal antibodies to be a routine test in humoral immunodeficiency diagnostics, even in cases of immunoglobulin substitution therapy. Significant reductions, mainly in anti-Gal IgA, IgM, and anti-PCP IgA levels, may have prognostic importance in CLL patients."
Mangold A, Lebherz D, Papay P, Liepert J, Hlavin G, Lichtenberger C, Adami A, Zimmermann M, Klaus D, Reinisch W, Ankersmit HJ	Anti-Gal Titers in Healthy Adults and Inflammatory Bowel Disease Patients	Anti-Gal Titers in Healthy Adults and Inflammatory Bowel Disease Patients - ScienceDirect	Transplantation Proceedings	2011	60 ("Serum from healthy probands (n = 20) weekly for 8 weeks and obtained plasma samples of from patients suffering from Crohn's disease (n = 20) and ulcerative colitis (n = 20)")	"We recruited 20 young healthy volunteers for weekly blood samples over 8 weeks to obtain normal values and information about the course of anti-Gal AB isotype titers. Inclusion criteria were an age between 18 and 30 years and good physical health. Exclusion criteria were acute illness or antibiotic intake at the beginning of the study or, chronic illness, immunomodifying medications, vaccination…			sera from 20 young healthy volunteers (recruited)	plasma samples of from patients suffering from Crohn's disease (n = 20) and ulcerative colitis (n = 20)	"Apart from IgE, alpha-Gal-specific ABs of all isotypes remained constant over longer time periods in healthy subjects. Thus, significant titer changes actually represent increased antigen exposure and a specific anti-alpha-Gal response. Crohn's disease patients display increased anti-Gal IgA titers compared with healthy controls, which reflects a chronically impaired mucosal gut barrier in this …
Van SD, Fouquet O, Jeanneteau A, Leclere JM, Baufreton C	Aortic homograft for aortic valve replacement in patient with Alpha-Gal allergy	Aortic homograft for aortic valve replacement in patient with Alpha-Gal allergy | General Thoracic and Cardiovascular Surgery	General Thoracic and Cardiovascular Surgery	2021	1 adult patient	"A 70-year-old male with a medical history of hypercholes_x0002_terolemia, diabetes mellitus and hypertension was referred to our center with dyspnea and chest pain. Allergy to mammalian meat was identifed in 2012 after anaphylactic shock with a specifc IgE AlphaGal titer>100 kUA/L (ref_x0002_erence range<0.35 kUA/L), specifc IgE bovine and por_x0002_cine meet antibodies respectively of 32.6 kUA/…	case report	2012-2021	N/A	Case report	"AH implantation is an acceptable alternative to biological and mechanical prosthetic valves in case of documented AlphaGal allergy. Further investigation should be per_x0002_formed to evaluate its long-term performance. AlphaGal allergy should be considered in case of early bioprosthetic valve deterioration when no patient-related mismatch is documented."
Murangi TM, Prakash P, Pereira Moreira B, Basera W, Botha M, Cunningham S, Facey-Thomas H, Halajian A, Joshi L, Ramjith J, Falcone FH, Horsnell W, Levin ME	Ascaris lumbricoides and ticks associated with sensitization to galactose α1,3-galactose and elicitation of the alpha-gal syndrome	Ascaris lumbricoides and ticks associated with sensitization to galactose α1,3-galactose and elicitation of the alpha-gal syndrome - ScienceDirect	J Allergy and Clin Immunol	2022	114 screened patients	"Patients with allergy were identified predominantly by positive food challenge (81 positive patients of the 114 patients screened); 3 patients were identified by extremely high levels of alpha-gal–specific IgE (>150 kU/L) and a history of recent severe reaction. Alpha-gal IgE level ranged between 0.7 and 344.5 kU/L. The ratio of alpha-gal level to total IgE level ranged from 0.1% to 67.6%. Of 26…	cross-sectional study	Unknown	33 patients negative	81 positive patients (with allergy)	"We demonstrated the presence, relative abundances, and site of localization of alpha-gal–containing proteins in parasites. The activation of RS-ATL8 IgE reporter cells primed with serum from subjects with alpha-gal syndrome on exposure to non–alpha-gal–containing A lumbricoides proteins indicates a possible role of exposure to A lumbricoides in alpha-gal sensitization and clinical reactivity."
Salzer J, Binder A, Jones E, Biggerstaff B, Armstrong P, Nichols Heitman K, Choudhary S, Beard C, Petersen L, Commins S, Kersh G	Association Between Tick Bites and Alpha-gal Syndrome: A Case-Control Study	https://www.jacionline.org/article/S0091-6749(21)02498-2/fulltext	J Allergy and Clin Immunol	2022	82 case patients, 191 controls	"Eighty-two case-patients (98% positive for alpha-gal sIgE ≥0.1 kU/L positive) and 191 controls (33% positive for alpha-gal sIgE) were enrolled; they did not differ by age or sex, but case-patients were less likely to report Black race (2% vs.14%; OR [95% CI]: 0.2 [0.04–0.6]). Nearly all case-patients (94%) reported tick bite in the year before AGS onset compared to 54% of controls (OR [95% CI]: …	case-control study (1:2 ratio)	2018-2020	"enrolled at a nearby internal medicine clinic"	"patients aged >= 18 years presenting for diagnosis or management of AGS at an allergy clinic in North Carolina during 2018-2020"	"This is the first comparative study to quantify the association of tick bites with AGS. We found a strong association of self-reported tick bite with AGS, and observed a high percentage of controls with alpha-gal sIgE antibodies. People experiencing tick bites could be at risk for developing this potentially severe allergy. Understanding factors leading to AGS versus asymptomatic sensitization m…
Choudhary SK and Commins SP	Association of Alpha-gal Red Meat Allergy Severity with Concentration of Antigen in Basophil Activation - Journal of Allergy and Clinical Immunology	Association of Alpha-gal Red Meat Allergy Severity with Concentration of Antigen in Basophil Activation - Journal of Allergy and Clinical Immunology	Journal of Allergy and Clin Immunol	2017	Unknown	"Patients who presented to the University of North Carolina allergy clinic with histories compatible with delayed reactions to red meat had sera were assayed for IgE antibodies, total IgE and basophil activation titration."	"IgE was measured to alpha-gal and mammalian allergens as well as venoms. The presence of IgE antibodies to venom allergens was increased in those subjects allergic to alpha-gal. Severity of reactions was not associated with the titer of IgE antibodies to alpha-gal but was positive associated with lower antigen concentration leading to basophil activation. In addition, the ratio of alpha-gal IgE …	Unknown	N/A	Unknown (IgE testing)	"Patients with delayed anaphylaxis to red meat present a novel disease with late onset break in oral tolerance, no immediate symptoms of food allergy, and a very high incidence of previous exposure to ticks. Atopy was not a predictor of IgE responses or food reactions but basophil activation at low antigen concentration appears to be a predictor of clinical reaction severity."
Olajiga OM, Maldonado-Ruiz LP, Fatehi S, Cardenas JC, Gonzalez MU, Gutierrez-Silva LY, Londono-Renteria B, Park Y	Association of dengue infection with anti-alpha-gal antibodies, IgM, IgG, IgG1, and IgG2	Frontiers | Association of dengue infection with anti-alpha-gal antibodies, IgM, IgG, IgG1, and IgG2	Front Immunol	2022	85 patients from dengue-endemic region	"Samples were collected from a total of 75 febrile patients tested for dengue infection using the DENV [NS1]-based IgM ELISA (DENV-IgM) and 10 people from the same region who were asymptomatic (healthy) with unknown dengue status (5 males and 5 females, age range between 19-42 years old). Dengue participants were categorized into the patients showing typical dengue symptom without warning signs, …	"The focus of the study was to determine the association between dengue fever and IgM, IgG, IgG1, and IgG2 antibody responses to aGal. The variation in aGal antibody titers in participants from a dengue-endemic area in Norte de Santander were studied in terms of their infective status detected by dengue IgM testing, location, days of symptoms, and dengue disease severity classification."	Unknown	"10 people from the same region who were asymptomatic (healthy) with unknown dengue status (5 males and 5 females, age range between 19-42 years old)."	"Samples were collected from a total of 75 febrile patients tested for dengue infection using the DENV [NS1]-based IgM ELISA (DENV-IgM)"	"An innovation in the evolution of the human immune system includes generation of expanded repertoires of anti-glycan antibodies, i.e., anti-aGal that is associated with the loss of endogenous aGal. Escalation of host and pathogen arms race to involvement of vector in production of aGal on the pathogenic DENV is the case that we examined in this study. Although we were unable to draw a solid conc…
Ailsworth SM, Noth A, Patel J, Workman L, Keshavarz B, Nelson M, Platts-Mills T, Susi A, Nylund C, Wilson J	Association of Sex and ABO-blood Group with Alpha-Gal Sensitization in a Cohort of Military Personnel	Association of Sex and ABO-blood Group with Alpha-Gal Sensitization in a Cohort of Military Personnel - Journal of Allergy and Clinical Immunology	J Allergy and Clin Immunol	2023	3000 personnel stationed at 10 military bases in the central/eastern USA	"Of the 3000 subjects, median age was 19 years (IQR 18-22), 2456 (82%) were male, 179 (6.0%) were sensitized to alpha-gal at baseline and 169 (5.6%) had incident alpha-gal sensitization (defined as subjects who sero-converted or had levels increase from baseline to follow-up). 6.6% of males versus 3.3% of females were sensitized at baseline, p=0.004. Adjusted for age, race and home state the odds…	cohort study	Unknown	N/A	3000 subjects (IgE and ABO testing)	"Alpha-gal sensitization is significantly associated with male sex, but not ABO-blood group status."
Franzese CB	Attack of the killer… brisket?	Attack of the Killer….Brisket? | AAO-HNS Bulletin	American Academy of Otolarynhology-Head and Neck Surgery bulletin	2023	N/A (review/blog post)	N/A	N/A	N/A	N/A	N/A	"Once the diagnosis of MMA has been made, patients should be counseled on the avoidance of mammalian meat, not just red meat. Some MMA patients have reactions to glycerin and products derived from mammals, such as cow’s milk or other dairy products. Gelatin-coated medications, medications derived from mammals or containing the alpha-gal oligosaccharide, such as cetuximab, and certain vaccines may…
Hamadeh RM, Jarvis GA, Zhou P, Cotleur AC, Griffiss JM	Bacterial enzymes can add galactose alpha 1,3 to human erythrocytes and creates a senescence-associated epitope	Bacterial enzymes can add galactose alpha 1,3 to human erythrocytes and creates a senescence-associated epitope | Infection and Immunity	ASM Journals Infection and Immunity	1996	Unknown (bench)	N/A (bench)	"We hypothesize that commensalcolonization by gram-negative bacteria and intestinal translo-cation into the circulation of either whole bacteria or of bac-terial products (such as a1,3 GTs) could result in de novosynthesis of aGal epitopes on human RBCs by bacterial GTs.If so, then older RBCs would have more exposure to suchbacterial GTs than younger RBCs, allowing for the synthesis ofthe anti-Ga…	unknown	heat-inactivated aliquots	incubating RBCs with Klebsiella GT bound anti-Gal	"RBC senescence is associated with de novo expression of theforbidden aGal epitope. This study shows that a bacterial a1,3GT can catalyze the addition of galactose to human RBCacceptor structures, thereby creating an aGal epitope thatbinds anti-Gal. Further studies are needed to demonstratewhether this reaction occurs in vivo on senescent RBCs or onother human cells and to examine whether these n…
Kopac P, Koren A, Bidovex-Stojkovic U, Kosnik M, Dejanovic L, Mesti T, Strojan P, Korosec P, Ocvirk J	Basophil Activation Test Predicts Cetuximab Anaphylaxis Severity in Alpha-Gal IgE-Positive Patients	Basophil Activation Test Predicts Cetuximab Anaphylaxis Severity in Alpha-Gal IgE-Positive Patients	Diagnostics	2024	38 patients	"We prospectively recruited 38 patients and evaluated sIgE to alpha-gal in all patients before the first application of cetuximab… We prospectively recruited 38 patients (20 males, age 32–76 years, median age 62 years) with metastatic colon cancer undergoing treatment with cetuximab at the Institute of Oncology, Ljubljana, Slovenia, from December 2018 to August 2020."	prospective cohort study	2018-2020	30 patients with no reaction to cetuximab	8 patients with reaction to cetuximab ("In all alpha-gal-sensitized patients, we evaluated skin tests to meat extracts, gelatine, and cetuximab and performed BAT with alpha-gal and cetuximab. In 24% (9/38) of patients, sIgE to alpha-gal was >0.10 kUA/L, and 8/9 reacted to the cetuximab. Basophil activation tests with alpha-gal were positive in all sensitized patients and were higher in those with…	" In summary, before initiating cetuximab treatment, sIgE to alpha-gal should be assessed in all patients. To predict the severity of the reaction and to assess the risk of cetuximab-induced anaphylaxis, we should perform BATs with alpha-gal or more discriminative BATs with cetuximab."
Montoya AL, Gil ER, Vinales I, Estevao IL, Taboada P, Cruz Torrico M, Torrico F, Marco JD, Almeida IC, Michael K	Big is not better: Comparing two alpha-Gal-bearing glycotopes in neoglycoproteins as biomarkers for Leishmania (Viannia) braziliensis infection	Big is not better: Comparing two alpha-Gal-bearing glycotopes in neoglycoproteins as biomarkers for Leishmania (Viannia) braziliensis infection - ScienceDirect	Carbohydrate Research	2024	N/A (bench)	"We synthesized the tetrasaccharide Galpα1,6Galpα1,3Galfβ1,3Manpα(CH2)3SH (G31SH) and conjugated it to maleimide-functionalized BSA to afford NGP31b. When we assessed the efficacy of NGP28b and NGP31b by chemiluminescent enzyme-linked immunosorbent assay on a cohort of CL patients with L. (V.) braziliensis infection from Bolivia and Argentina against a healthy control group, both NGPs exhibited s…	"Here, we explored whether extending the trisaccharide with a mannose unit would enhance its efficacy as a biomarker for the serological detection of L. (V.) braziliensis. We synthesized the tetrasaccharide Galpα1,6Galpα1,3Galfβ1,3Manpα(CH2)3SH (G31SH) and conjugated it to maleimide-functionalized BSA to afford NGP31b."	Unknown	N/A	N/A	"We synthesized a tetrasaccharide from the type-2 GIPL found in L. (L.) major and L. mexicana and conjugated it to BSA as a carrier protein, producing NGP31b. This and the previously synthesized NGP28b, containing a trisaccharide as glycan moiety, were tested as BMKs for New-World CL using cELISA with sera from patients infected with L. (V.) braziliensis. Both NGPs were specifically recognized by…
de la Fuente J, Gortázar C , Cabezas-Cruz A, Contreras M, Villar M, Pacheco I, Arias A, Mas A	Boosting anti-alpha-Gal immune response to control COVID-19	Boosting-anti-alpha-Gal-immune-response-to-control-COVID-19.pdf	Royal Society Open Science	2020	N/A (research proposal)	N/A (research proposal)	N/A (research proposal)	N/A	N/A	N/A	"Our proposal will address two General Hypotheses with two possible outcomes, limiting zoonotic transmission of SARS-CoV-2 by anti-alpha-Gal antibody-mediated pathogen opsonization and by boosting protective immune responses to help controlling COVID-19 while increasing protection to other pathogens with alpha-Gal on their surface that negatively affect the individual response to SARS-CoV-2. If p…	* seems like one of these is the revised version
Kim MS, Lim HG, Kim YJ	Calcification of decellularized and alpha-galactosidase-treated bovine pericardial tissue in an alpha-Gal knock-out mouse implantation model: comparison with primate pericardial tissue	Calcification of decellularized and alpha-galactosidase-treated bovine pericardial tissue in an alpha-Gal knock-out mouse implantation model: comparison with primate pericardial tissue | European Journal of Cardio-Thoracic Surgery | Oxford Academic	European Journal of Cardio-Thoracic Surgery	2015	"Four types of GA-fixed xenogeneic tissues were implanted into α-Gal KO mice for 16 weeks (Group 1: primate pericardium, n = 14; Group 2: bovine pericardium, n = 19; Group 3: decellularized bovine pericardium, n = 20; Group 4: decellularized and α-galactosidase-treated bovine pericardium, n = 21). Serum enzyme-linked immunosorbent assays for immune response were performed before implantation and …	"Anti-α-Gal IgG antibody titres of Groups 2–4 increased after implantation although the titres did not change in Group 1. When compared with preimplantation titres, the increased IgG titres were highest at 8 weeks after implantation in Groups 2–4 (0.4358 ± 0.0524 vs 0.5462 ± 0.0519 in Group 2, 0.4712 ± 0.0500 vs 0.6424 ± 0.0613 in Group 3 and 0.4892 ± 0.0801 vs 0.6112 ± 0.0339 in Group 4; P = 0.0…	"The aims of this study were (i) to compare calcification and immune reactions of GA-treated bovine pericardial tissue with GA-treated primate pericardial tissue; and (ii) to assess the differences of calcification and immune reactions in decellularized and α-galactosidase-treated bovine pericardial tissue, using an α-Gal KO mouse implantation model for all groups."	Unknown	N/A (4 experimental groups)	N/A (4 experimental groups)	"Increased IgG antibody titres in the bovine but not in the primate group suggested that an immune response was involved in the implanted tissue. Decellularization and α-galactosidase treatment of GA-fixed bovine pericardial tissue decreased calcification, and could be effective methods in preventing degenerative failure of bioprostheses."
Coyne S and Condren M	Case Report: Alpha-Gal Diagnosis in an Adolescent with Cystic Fibrosis	Case Report: Alpha‐Gal Diagnosis in an Adolescent With Cystic Fibrosis - Coyne - 2025 - Pediatric Pulmonology - Wiley Online Library	Pediatric Pulmonology	2024	1 adolescent case patient	"A 17-year-old female with cystic fibrosis was diagnosed with alpha-gal syndrome after 6 months of progressively worsening abdominal pain. Alpha-gal is an acquired allergy to mammalian products that can impact what individuals are able to consume. This syndrome may impact an individual's ability to take medications that are animal derived or contain animal derived excipients. Through dietary remo…	case report	unknown	N/A	1 case patient	"This case highlights potential complexities in medication management of alpha-gal syndrome in an adolescent with cystic fibrosis."
Galili U	Chapter 1: Evolution of a1,3Galactosyltransferase and of the a-Gal Epitope	α–Gal and Anti–Gal: α1,3–Galactosyltransferase, α–Gal Epitopes, and the ... - Google Books	Subcellular Biochemistry vol. 32	1999	N/A (book chapter)	N/A (book chapter)	N/A (book chapter)	N/A (book chapter)	N/A (book chapter)	N/A (book chapter)	"The observations on a-gal epitope and a1,3GT expression suggest that a1,3GT first appeared in mammals prior to the divergense of marsupials and placentals and that it was suppressed in ancestral Old World primates after their divergence from New World monkeys...This evolutionary event has formed a physiological barrier that currently prevents the transplantation of organs from nonprimate mammals…
Pacheco I, Fernandez de Mera IG, Feo Brito F, Gomez Torrijos E, Villar M, Contreras M, Lima-Barbero JF, Doncel-Perez E, Cabezas-Cruz A, Gortazar C, de la Fuente J	Characterization of the anti-α-Gal antibody profile in association with Guillain-Barré syndrome, implications for tick-related allergic reactions	Characterization of the anti-α-Gal antibody profile in association with Guillain-Barré syndrome, implications for tick-related allergic reactions - ScienceDirect	Ticks and Tick-borne Diseases	2021	N/A (bench)	"The use of human peripheral blood serum samples from patients and healthy individuals was done... Nursing personnel at the General University Hospital of Ciudad Real, Spain, extracted blood samples. Samples and data from patients with GBS included in this study were provided by the BioB-HVS, integrated into the Spanish National Biobanks Network."	"The objective of this study was to evaluate the anti-α-Gal response in GBS patients. A cohort of patients from the same geographical origin and suffering tick-related allergies was used for comparative purposes."	Unknown	N/A	N/A (IgE bench testing)	"The main conclusions of our study could be summarized as (1) the regulation of anti-α-Gal IgE is not directly linked to that of anti-α-Gal IgM/IgG response, (2) the decrease in the IgM/IgG antibody response to α-Gal observed in GBS patients may reflect gut microbiota dysbiosis associated to infection by pathogens that trigger the neuropathy disorder, and (3) GBS should not be considered as a fac…
Villar M, Pacheco I, Mateos-Hernandez L, Cabezas-Cruz A, Tabor AE, Rodriguez-Valle M, Mulenga A, Kocan KM, Blouin Ef, De La Fuente J	Characterization of tick salivary gland and saliva alphagalactome reveals candidate alpha-gal syndrome disease biomarkers	Full article: Characterization of tick salivary gland and saliva alphagalactome reveals candidate alpha-gal syndrome disease biomarkers	Expert Review of Proteomics	2021	Multiple proteins (see "Subject Characteristics")	"The experimental approach used model tick species associated with the AGS in the United States (A. americanum) and Australia (I. holocyclus) with a proteomics approach for the characterization of tick proteins in sialome and alphagalactome SG and SA (Figure 1). In A. americanum, a total of 1633 and 538 proteins were identified in the sialome SG and SA, respectively (Figure 1, Supplementary Data …	"We used a proteomics approach to characterize tick proteins in salivary glands (sialome SG), secreted saliva (sialome SA) and with α-Gal modification (alphagalactome SG and SA) in model tick species associated with the AGS in the United States (Amblyomma americanum) and Australia (Ixodes holocyclus). Selected proteins reactive to sera (IgE) from patients with AGS were identified to advance in th…	Unknown	N/A	N/A	"The results support the presence of tick-derived proteins with α-Gal modifications in the saliva with potential implications in AGS and other disorders and protective capacity against tick infestations and pathogen infection. Future research should focus on the characterization of the function of tick glycoproteins with α-Gal in tick biology and AGS."
Pattarabanjird T, Wilson JM, Erickson LD, Workman LJ, Qiao H, Ghosheh Y, Gulati R, Durant C, Vallejo J, Saigusa R, Platts-Mills TAE, Taylor AM, Ley K, McNamara CA	Chemokine Receptor Activation Enhances Memory B Cell Class Switching Linked to IgE Sensitization to Alpha Gal and Cardiovascular Disease	Frontiers | Chemokine Receptor Activation Enhances Memory B Cell Class Switching Linked to IgE Sensitization to Alpha Gal and Cardiovascular Disease	Front Cardiovasc Med	2022	60 subjects	"Of the 60 patients, 17 (28%) were positive for IgE to α-gal. CITESeq identified CCR6+ class-switched memory (SWM) B cells and CXCR4 expresssion on these CCR6+ SWM B cells as significantly associated with IgE sensitization to α-gal but not to other common allergens (peanut or inhalants). In vitro studies of enriched human B cells revealed significantly greater IgE on SWM B cells with high CCR6 an…	"Single cell multi-omics sequencing, was utilized to phenotype B cells obtained from 60 subjects that had undergone coronary angiography in whom serum IgE was evaluated by ImmunoCAP. Bioinformatics approaches were used to identify B cell subtype(s) and transcriptomic signatures associated with α-gal sensitization. In vitro characterization of chemokine/chemokine receptor pairs on switched memory …	Unknown	N/A	60 subjects	"CCR6+ SWM B cells were identified as potential producers of IgE to α-gal in CAD patients. Additionally, our findings highlighted non-chemotaxis roles of CCL20/CCR6 and CXCL12/CXCR4 signaling in mediating IgE class switching and cell proliferation of SWM B cells respectively. Results may have important implications for a better understanding and better therapeutic approaches for subjects with IgE…
Takenada T, Qin G, Brady RO, Medin JA	Circulating alpha-Galactosidase A Derived from Transduced Bone Marrow Cells: Relevance for Corrective Gene Transfer for Fabry Disease	Circulating alpha-Galactosidase A Derived from Transduced Bone Marrow Cells: Relevance for Corrective Gene Transfer for Fabry Disease | Human Gene Therapy	Human Gene Therapy	2004	N/A	N/A	experimental study	Unknown	"AM12/pG1/a -gal A #8 (Medin et al., 1996) was alsoused as a control... Fabry fibroblasts transduced withAM12/pG1/a -gal A pool (Medin et al., 1996) were used as acontrol."	"The a -gal A activity was measured in cell extracts, culturedmedium, or column resuspensions with 10 mM fluorogenic sub-strate (4-methylumb elliferyl- a -D -galactopyranoside ; ResearchProducts International, Mt. Prospect, IL), with 0.1 M N-acetyl-D -galactosamine (Sigma, St. Louis, MO) used as an inhibitorof a -N-acetylgalactosam inidase as described previously (Medinet al., 1996). The a -gal A…	"The expressed product of the recombinant retroviral vectorpUMFG/a -gal A/FLAG containing a fusion form of hum an a -gal A exhibited a -gal A catalytic activity com parable to that ofthe wild-type enzyme. Uptake of the fusion protein was demon-strated in fibroblasts derived from a patient with Fabry disease.It showed metabolic cooperativity and corrected the enzym e de-ficiency in untransduced ce…
Binder AM, Cherry-Brown D, Biggerstaff BJ, Jones ES, Amelio CL, Beard CB, Petersen LR, Kersh GJ, Commins SP, Armstrong PA	Clinical and laboratory features of patients diagnosed with alpha-gal syndrome—2010–2019	Clinical and laboratory features of patients diagnosed with alpha‐gal syndrome—2010–2019 - Binder - 2023 - Allergy - Wiley Online Library	Allergy (Eur J Allergy and Clin Immunol)	2022	100	randomly selected patients of all ages with alpha-Gal syndrome in registry at UNC (USA) during 2010-2019	retrospective medical chart review and descriptive analysis	2010-2019	N/A	N/A	"While tick exposure is common in the southern United States, nearly all AGS patients reported a tick bite. Gastrointestinal symptoms were prominent among those reporting reactions to dairy. Anaphylaxis was common, underscoring the severity and need to raise awareness of AGS among patients and providers."
Streightiff S	Complex Narratives of Individuals Living with Alpha-gal syndrome (AGS). A mixed-methods investigation: examined through self-reported data, in-person interviews, and a group body mapping art therapy intervention	"Complex Narratives of Individuals Living with Alpha-gal syndrome (AGS)" by Sylvan Streightiff	Dominican University of California (master's thesis in art therapy)	2023	51 individuals with AGS or parents of children with AGS	"Fifty one (51) persons completed the survey and of these individuals, (5 males, 47 females), 46 or 86.46% of participants reported being Caucasian. The remaining participants identified as American Indian (one the two further specified as Cherokee), Black, Asian, and Hispanic. Across the completed surveys, participants documented their ages as being anywhere from nineteen to greater than 70 year…	mixed-methods investigation, collaborative methodological researcy	Unknown	N/A	51	"Above all, supplemental research is needed to better understand the psychological and pragmatic experiences for individuals living with AGS. This tick-borne illness is life-altering and life threatening as the elements to managing AGS are greater than a typical food allergy. Documenting levels of perceived stress and lived experience will serve as valuable tools for patient advocacy. Improved aw…
Miller MJ, Lee P, Lee BG, Flegel WA, West-Mitchell K, Conry-Cantilena K, De Giorgi V	Consideration for alpha-gal syndrome in two critically ill persons with group O blood who received group B plasma	Consideration for alpha‐gal syndrome in two critically ill persons with group O blood who received group B plasma - Miller - 2024 - Transfusion - Wiley Online Library	Transfusion	2023	2 people	#1: 64-year-old, O-positive patient status post heart transplant with no known allergies, was admitted with acute COVID-19 induced antibody-mediated transplant rejection and placed on extracorporeal membrane oxygenation (ECMO). While undergoing plasma exchange (PLEX) (50% albumin/50% fresh frozen plasma (FFP)), the patient tolerated 2 units of group O FFP and 1 unit of group A FFP before becoming…	Case report (series)	2023	N/A	N/A	"Two patients with O-positive blood and no known allergies experience danaphyl axis after transfusion with group B FFP. The symptoms cannot definitively be imputed to an allergic transfusion reaction, but the presence of IgE against alpha-gal supports an association. Medicating patients with antihistamines and IV steroids pre-transfusion may prevent allergic reactions. Restricting group B plasma-…
Weaver M, Thevarajah T, Shah H	Considerations for cataract surgery: alpha-gal allergy	Journal of Cataract & Refractive Surgery	Journal of Cataract and Refractive Surgery	2021	N/A (review)	N/A (review)	N/A (review)	Review	N/A	N/A	"Although the exact prevalence of alpha-gal allergy is not known, it is important for cataract surgeons to consider which products are used during surgery in all patients reporting red meat allergy. Varying degrees of inflammatory responses are common in patients with this allergy; some patients report a severe anaphylactic response, whereas others report mild hives. Similarly, varying degrees of…
Posthumus J, James H, Wang X, Commins SP, Platts-Mills TAE	Correlation of Blood Type with the Presence of IgE Antibodies to Galactose-alpha-1,3-galactose (Alpha-gal): Is there a Protective Effect of Blood Group Substance B?	Correlation of Blood Type with the Presence of IgE Antibodies to Galactose-alpha-1,3-galactose (Alpha-gal): Is there a Protective Effect of Blood Group Substance B? - Journal of Allergy and Clinical Immunology	Journal of Allergy and Clin Immunol	2010	Serum was collected from patients (n=266) from the University of Virginia Allergy Clinic		"There was a significant difference between blood types and the presence of IgE to alpha-gal (p = 0.012). Subjects with B/AB blood were only 0.11 likely to be IgE positive compared with blood type A subjects (95% CI: 0.02 to 0.60, p = 0.004), and were also 0.11 likely to be IgE positive compared with blood type O subjects (95% CI: 0.02 to 0.59, p = 0.003)."	Unknown	N/A	N/A (IgE testing)	"Subjects with B blood group were less likely to develop IgE to alpha-gal. Thus, type B/AB may confer a protective effect on the development of IgE to alpha-gal."
Naso F, Colli A, Zilla P, Calafiore AM, Lotan C, Padalino MA, Sturaro G, Gandaglia A, Spina M	Correlations between the alpha-Gal antigen, antibody response and calcification of cardiac valve bioprostheses: experimental evidence obtained using an alpha-Gal knockout mouse animal model	Frontiers | Correlations between the alpha-Gal antigen, antibody response and calcification of cardiac valve bioprostheses: experimental evidence obtained using an alpha-Gal knockout mouse animal model	Front Immunol	2023	7 for each tissue district	"Commercial leaflets explanted after 1 month from KO mice showed a four-time increased calcium deposition than what was observed on that explanted from WT. Polyphenol treatment prevents calcium deposition by over 99% in both KO and WT animals. The implantation of commercial BHV leaflets significantly stimulates the KO mouse immune system resulting in massive production of anti-Gal antibodies and …	Bench ("This study evaluates the calcium deposition on commercial BHV using a new humanized murine αGal knockout (KO) animal model. Furtherly, the anti-calcification efficacy of a polyphenol-based treatment was deeply investigated. By using CRISPR/Cas9 approach an αGal KO mouse was created and adopted for the evaluation of the calcific propensity of original and polyphenols treated BHV by subcuta…	Unknown	WT mouse	GGTA1 knockout mouse ("Anti-αGal antibodies level in KO mice increases at least double after 2 months of implantation of original commercial BHV compared to WT mice, conversely, the polyphenols-based treatment seems to effectively mask the antigen to the KO mice’s immune system.")	"The polyphenol-based treatment applied in this investigation showed an unexpected ability to inhibit the recognition of BHV xenoantigens by circulating antibodies almost completely preventing calcific depositions compared to the untreated counterpart."
Stoltz LP, Cristiano LM, Dowling APG, Wilson JW, Platts-Mills TAE, Traister RS	Could chiggers be contributing to the prevalence of galactose_x0002_alpha-1, 3-galactose sensitization and mammalian meat allergy?	Could chiggers be contributing to the prevalence of galactose-alpha-1, 3-galactose sensitization and mammalian meat allergy?	J Allergy Clin Immunol Pract	2019	3 (case series)	"Case 1 is a 67-year-old man with a past medical history significant for hypertension, hyperlipidemia, and chronic obstructive pulmonary disease who was referred for food allergy to mammalian meat in January 2018. He had no prior history of food allergy or atopic disease. Approximately 4 weeks before his initial reaction, he reported being bitten by 100 to 200 “chiggers” on his lower legs while h…	case series (3 patients in letter to editor)	2017-2018	N/A	3 (case series)	"The above patients’ histories illustrate the confusion that can arise between chiggers and seed ticks, which is a common dilemma when the organisms themselves cannot be expertly identified. These cases also raise the possibility that other species of mites, namely Trombiculidae (chiggers), might contribute to alpha-gal sensitization. In further support of this association, a questionnaire about …
Vaz-Rodrigues R, Mazuecos L, De La Fuente J	Current and Future Strategies for the Diagnosis and Treatment of the Alpha-Gal Syndrome (AGS)	Full article: Current and Future Strategies for the Diagnosis and Treatment of the Alpha-Gal Syndrome (AGS)	Journal of Asthma and Allergy	2022	N/A (review)	N/A (review)	N/A (review)	N/A (reviewed literaure from 2007-2022)	N/A (review)	N/A (review)	"This review covers not only current diagnostic methods used for AGS such as the skin prick test (SPT), the oral food challenge (OFC), anti-α-Gal IgE levels measurement and the basophil activation test (BAT), but also potentially relevant next-generation diagnostic tools like the mast cell activation test (MAT), the histamine-release (HR) assay, omics technologies and model-based reasoning (MBR).…
Yoshida R, Vavken P, Murray MM	Decellularization of bovine anterior cruciate ligament tissues minimizes immunogenic reactions to alpha-gal epitopes by human peripheral blood mononuclear cells	Decellularization of bovine anterior cruciate ligament tissues minimizes immunogenic reactions to alpha-gal epitopes by human peripheral blood mononuclear cells - ScienceDirect	The Knee	2012	24 bovine ACLs (8 untreated, 8 decellularized, and 8 alpha-galactosidase treated ACLs)	"Bovine ACLs were treated with Triton-X, sodium deoxycholate, ribonuclease, and deoxyribonuclease to remove cells. A subset of the decellularized tissues was further treated with alpha-galactosidase. Human peripheral blood mononuclear cells (PBMCs) were exposed to untreated, decellularized, and alpha-galactosidase-treated tissues, and PBMC migration and IL-6 release were measured."	"Untreated, decellularized and alpha-galactosidase treated bovine ACLs (n = 8 for each group) were prepared. Then, three experiments were performed using these ACLs: (1) migration of PBMCs toward each group of ACLs, (2) activation of PBMCs exposed to each group of ACLs, and (3) immunohistochemistry for alpha-gal epitopes."	Unknown	8 untreated ACLs	16 bovine ACLs (8 decellularized and 8 alpha-galactosidase treated ACLs)	"In conclusion, our findings suggest that our decellularization protocol greatly reduces the immunogenicity of bovine ACL. Future studies to assess the in-vivo efficacy of decellularized ACL xenografts, particularly in comparison with other graft material choices, would be of great interest. Nevertheless, combined with the results of our previous study, which showed that the decellularized ACL ti…
Platts-Mills TAE, Schuyler AJ, Hoyt AEW, Commins SP	Delayed Anaphylaxis Involving IgE to Galactose-alpha-1,3-galactose	Delayed Anaphylaxis Involving IgE to Galactose-alpha-1,3-galactose | Current Allergy and Asthma Reports	Current Allergy and Asthma Reports	2015	N/A (review)	N/A (review)	N/A (review)	Unknown	N/A	N/A	"The finding that IgE to alpha-gal explains two novel forms of anaphylaxis has changed several established rules about allergic disease. Like so many new findings, this area of research provides both challenges and opportunities. We now have a model for understanding the ways in which ticks, parasites, and perhaps stinging insects induce IgE responses without creating a risk for inhalant allergic…
Commins SP, Jerath MR, Cox K, Erickson LD, Platts-Mills T	Delayed anaphylaxis to alpha-gal, an oligosaccharide in mammalian meat	Delayed anaphylaxis to alpha-gal, an oligosaccharide in mammalian meat	Allergology International	2016	N/A (review)	N/A (review)	N/A (review)	Review (2007-2016)	N/A	N/A	"This review will present the historical summary of the identiﬁcation of cetuximab hypersensitivity due to alpha-gal IgE and discuss the non-primate mammalian meat food allergy as well as current goals and directions of our research programs."
Commins SP and Platts-Mills TAE	Delayed Anaphylaxis to Red Meat in Patients with IgE Specific for Galactose alpha-1,3-Galactose (alpha-gal)	Delayed Anaphylaxis to Red Meat in Patients with IgE Specific for Galactose alpha-1,3-Galactose (alpha-gal) | Current Allergy and Asthma Reports	Current Allergy and Asthma Reports	2013	N/A (review)	N/A (review)	N/A (review)	Review (literature from 2007-2013)	N/A	N/A	"The discovery of IgE Ab to the oligosaccharide galactose alpha-1,3-galactose has made it possible to investigate several novel aspects of allergic disease. These IgE Ab bind to a wide range of mammalian proteins, and we recognized the syndrome of “delayed anaphylaxis to mammalian meat” [1, 11]. However, the most interesting feature of the reactions may be that first symptoms occur 3–6 h after ea…
Commins SP, James HR, Stevens W, Pochan SL, Land MH, King C, Mozzicato S, Platts-Mills TAE	Delayed clinical and ex vivo response to mammalian meat in patients with IgE to galactose-alpha-1,3-galactose	Delayed clinical and ex vivo response to mammalian meat in patients with IgE to galactose-alpha-1,3-galactose - ScienceDirect	J Allergy and Clin Immunol	2014	12 subjects	"Open food challenges were performed with mammalian meat in 12 subjects with a history of severe urticarial reactions 3 to 6 hours after eating beef, pork, or lamb, as well as in 13 control subjects. Blood samples were taken hourly during each challenge. Ten of 12 subjects with IgE to alpha-gal had clinical evidence of a reaction during the food challenge (vs none of the control subjects, P < .00…	"Patients presenting to the clinic in Charlottesville with delayed urticarial reactions to mammalian meat and with positive titers of IgE antibody to alpha-gal (n = 12) were enrolled, as well as control subjects with negative titers of IgE antibody to alpha-gal and no history of reactions to mammalian meat (n = 13). For safety reasons, subjects who reported a history of anaphylactic reactions wer…	Unknown	N/A	"Open food challenges were performed with mammalian meat in 12 subjects with a history of severe urticarial reactions 3 to 6 hours after eating beef, pork, or lamb, as well as in 13 control subjects. Blood samples were taken hourly during each challenge."	"The results presented provide clear evidence of an IgE-mediated food allergy that occurs several hours after ingestion of the inciting allergen. Moreover, here we report that in vivo basophil activation during a food challenge occurs in the same time frame as clinical symptoms and likely reflects the appearance of the antigen in the bloodstream."
Garcia MB, Gomez-Samper AF, Garcia E, Penaranda A	Delayed urticaria or anaphylaxis after consumption of red meat with evidence of alpha-gal sensitisation	Delayed urticaria or anaphylaxis after consumption of red meat with evidence of alpha-gal sensitisation | BMJ Case Reports	BMJ Case Reports	2020	1 case patient	"A 64-year-old male native to Facatativá, Colombia, presented to the Fundación Santa-Fe de Bogotá in Bogotá, Colombia, with a history of two episodes of anaphylaxis and one of urticaria within the past 6months. He recalled that all episodes begun in the morning, six to 6–7hours after red meat consumption. The episodes were stronger after veal consumption. The first episode occurred 6 months befor…	case report ("In order to verify the allergic profile of the patient, a complete blood count and serum basal tryptase levels were ordered, followed by skin prick test to food and aeroallergens, including pork, cows’ milk, cat skin, dog skin and veal meat. IgE immunoassays were made for total IgEs, and specific IgEs to veal, pork and alpha-gal.")	unkonwn	N/A	1 case patient	"Delayed anaphylaxis caused by red meat allergy is a disease that has increased in prevalence worldwide, as diagnostic tools become more widely available. ► Cases of red meat allergy due to alpha gal sensitisation in South America remain underreported because of a lack of knowledge around the disease and poor means to diagnose it. ► Tick bites are a risk factor for the development of alpha-gal al…
Crispell G, Commins SP, Archer-Hartman SA, Choudhary S, Dharmarajan G, Azadi P, Karim S	Determining the link between alpha-gal-containing antigens in North American ticks and red meat allergy	Determining the link between alpha-gal-containing antigens in North American ticks and red meat allergy | bioRxiv	Preprint (Frontiers in Immunol)	2018	N/A (bench)	N/A (bench)	N/A (bench)	N/A (bench)	N/A (bench)	N/A (bench)	"Together, our data support the idea that bites from certain tick species may specifically create a risk for the development of α-gal-specific IgE and hypersensitivity reactions in humans. Alpha-Gal syndrome challenges the current food allergy paradigm and broadens opportunities for future research."
McInnis A, Root A, Rizer C, Bradley D	Diagnosing a Crisis: The Conundrum of Alpha-Gal	Diagnosing a Crisis: The Conundrum of Alpha-Gal - ScienceDirect	The Journal for Nurse Practitioners	2021	1 case presentation of adult patient	"A 32-year-old woman presented to an emergency department in Northeast Texas with diffuse urticaria. The patient reported having eaten a steak dinner at approximately 7:00 pm that evening and developed nausea and indigestion 2 hours later but was able to return to sleep. She was awakened at midnight with severe burning of the palms of her hands and soles of her feet. This was rapidly followed by …	case report with commentary	unknown	N/A	N/A (case report)	"The often-encountered allergic reaction of unknown etiology can be a perplexing diagnostic conundrum in any clinical environment. Alpha-gal syndrome is an allergic reaction to mammalian meat consumption that occurs after the bite of certain hard ticks, mites, or chiggers. This potentially lethal allergic reaction is the result of an immunoglobulin E antibody response to a certain carbohydrate fo…
Commins SP	Diagnosis & management of alpha-gal syndrome: lessons from 2,500 patients	Diagnosis & management of alpha-gal syndrome: lessons from 2,500 patients: Expert Review of Clinical Immunology: Vol 16, No 7	Expert Review of Clinical Immunology	2020	2,500 patients	TBD (do not have - ask ILLiad)	TBD (do not have - ask ILLiad)	TBD (do not have - ask ILLiad)	TBD (do not have - ask ILLiad)	TBD (do not have - ask ILLiad)	"The number of patients with AGS is rising and may have exceeded awareness of the diagnosis amongst healthcare providers. In summarizing experience gained to thus far, we hope to create a resource for identifying and managing this unique allergic syndrome."
Licari E, Barnes B, Minnicozzi S	DIAGNOSIS OF ALPHA GAL ALLERGY IN A 2-YEAR-OLD BOY WITH CHRONIC DIARRHEA	DIAGNOSIS OF ALPHA GAL ALLERGY IN A 2-YEAR-OLD BOY WITH CHRONIC DIARRHEA - ScienceDirect	Annals of Allergy, Asthma & Immunology	2024	1 pediatric case patient	"A 2-year-old boy with a history of developmental delay and eczema presented with chronic, malodorous diarrhea and intermittent abdominal pain. He had been avoiding dairy products for 15 months without significant relief in his symptoms, and denied any symptoms of dysphagia, nausea, emesis, cough, wheezing, rhinorrhea, hives, or angioedema. An endoscopy and sigmoidoscopy, as well as laboratory st…	case report	unknown	N/A	1 pediatric case patient	"Alpha gal allergy can be difficult to diagnose due to its varied presentation of symptoms that may be non-specific in nature, especially in the pediatric population. Furthermore, as we have described the youngest patient to date with clinical signs and symptoms of this condition, we hope to emphasize the need consider this diagnosis across all age groups. Simultaneously, we hope this case highli…
Flaherty MG, Kaplan SJ, Jerath MR	Diagnosis of Life-Threatening Alpha-Gal Food Allergy Appears to Be Patient Driven	Diagnosis of Life-Threatening Alpha-Gal Food Allergy Appears to Be Patient Driven - Mary Grace Flaherty, Samantha Jan Kaplan, Maya R. Jerath, 2017	Journal of Primary Care & Community Health	2017	28 interviewees from patients diagnosed with alpha-Gal at UNC clinic	"Six interviewees (21%) were diagnosed within a year of experiencing symptoms, of the remaining 22, mean time to diagnosis was 7.1 years. In over 100 medical encounters (including 28 ED visits and 2 urgent care) the correct diagnosis or effective diagnosing referral occurred less than 10% of the time. Seventy-one percent (20/28) described their first symptoms as severe. More patients found the al…	semistructured interviews of a study cohort (convenience sample?)	unknown	N/A	28 interviewees	"The medical community is challenged to stay abreast of emerging and newly uncovered illnesses through traditional medical literature communication channels. Presently, patients more often discover a diagnosis of alpha-gal allergy by using information resources on their own than by presenting to the ED with anaphylaxis."
German-Sanchez A, Alonso-Llamazares A, Garcia-Gonzalez F, Matala-Ahmed B, Melgar-Reyes CS, Antepara-Ercoreca I	Diagnostic validity of specific immunoglobulin E levels to alpha-gal in alpha-gal syndrome: a cross-sectional analysis	Diagnostic validity of specific immunoglobulin E levels to alpha-gal in alpha-gal syndrome: a cross-sectional analysis | Allergy, Asthma & Clinical Immunology	Allergy, Asthma & Clinical Immunology	2023	33 adults w/presence of AGS symptoms and 65 w/o presence of AGS symptoms, with a mean age of around 47 years. The analysis of internal validity parameters revealed a high sensitivity, specificity, and positive probability ratio, with higher sensitivity in men and higher specificity in women. The analysis of external validity parameters showed a high negative predictive value and global value in a…	"Most patients in Group 1 [33 cases](90.9%) were males, while in Group 2 [65 controls] there were more women (65.5%) than men (38.5%). In Group 1, most patients (81.8%) had a history of tick bites and all of patients (100%) regularly performed outdoor activities. Mean levels of total IgE were higher in Group 1 (495.99 kUA/L) than in Group 2 (334.10 kUA/L). Finally, the levels of sIgE to alpha-gal…			65 adult patients w/o presence of AGS symptoms	33 adult patients with presence of AGS symptoms	"Our results suggest that sIgE levels ≥ 0.1 kUA/L may be a useful tool for the diagnosis of AGS, although other factors and diagnostic techniques should also be considered."
German-Sanchez A, Alonso-Llamazares A, Garcia-Gonzalez F, Matala-Ahmed B, Melgar-Reyes CS, Antepara-Ercoreca I	Diagnostic Validity of Specific Immunoglobulin Levels to alpha-gal in Alpha-gal Syndrome: A Cross_x0002_Sectional Analysis.	Diagnostic Validity of Specific Immunoglobulin E Levels to alpha-gal in Alpha-gal Syndrome: A Cross-Sectional Analysis. | Research Square	Pre-print	2023	98 adults	"The study included 33 individuals in Group 1 and 65 in Group 2, with a mean age of around 47 years. The analysis of internal validity parameters revealed a high sensitivity, specificity, and positive probability ratio, with higher sensitivity in men and higher specificity in women. The analysis of external validity parameters showed a high negative predictive value and global value in all popula…	cross-sectional study	Unknown	"65 adults with absence of symptoms after being exposed to potential sources of alpha-gal"	"33 adults with presence of symptoms after being exposed to potential sources of alpha-gal"	"Our results suggest that sIgE levels ≥ 0.1 kUA/L may be a useful tool for the diagnosis of AGS, although other factors and diagnostic techniques should also be considered."
Weins AB, Eberlein B, Biedermann T	Diagnostik des α‑Gal-Syndroms	Diagnostik des α‑Gal-Syndroms | Die Dermatologie	Der Hautarzt	2019	N/A (review)	N/A (review)	N/A (review)	Review (2007-2019)	N/A	N/A	"α-Gal syndrome results from sensitization to the carbohydrate epitope galactose-α-1,3-galactose (α‑gal). The allergen occurs in mammalian meat and innards, but also in other foods and medical products of animal origin. Allergic reactions generally occur delayed after allergen intake with a latency period, depending on the individual tolerance threshold and the influence of cofactors. Details in …
Browning R, Jerath M, Kendall P	Differential Expression of B cell Populations in Alpha-Gal Allergic Patients	Differential Expression of B cell Populations in Alpha-Gal Allergic Patients - Journal of Allergy and Clinical Immunology	J Allergy and Clin Immunol	2024	"Alpha-gal-allergic (n=12), atopic but not alpha-gal-allergic (n=12), and nonatopic patients (n=9) were recruited from the Washington University in St. Louis allergy clinic."	"Alpha-gal-allergic (n=12), atopic but not alpha-gal-allergic (n=12), and nonatopic patients (n=9) were recruited from the Washington University in St. Louis allergy clinic. Of the alpha-gal-allergic participants, ten had a history of other atopy. Peripheral blood mononuclear cells were isolated from participants and analyzed via mass cytometry by time-of-flight (CyTOF) using a panel of antibodie…	observational study	Unknown	Atopic but not alpha-gal-allergic (n=12), and nonatopic patients (n=9)	Alpha-gal-allergic (n=12)	"Alpha-gal allergic participants demonstrated an increased percentage of a unique population of B cells expressing high levels of CCR6 and intracellular IgE, and a decreased percentage of IgG+ B cells expressing high levels of CCR6 and CD22. The role of these altered proportions of these populations in alpha-gal remains to be elucidated. Further characterization of these populations is ongoing, a…
Crispell G, Commins SP, Archer-Hartman SA, Choudhary S, Dharmarajan G, Azadi P, Karim S	Discovery of Alpha-Gal-Containing Antigens in North American Tick Species Believed to Induce Red Meat Allergy	Frontiers | Discovery of Alpha-Gal-Containing Antigens in North American Tick Species Believed to Induce Red Meat Allergy	Front Immunol	2019	N/A (bench)	N/A (bench)	N/A (bench)	N/A	N/A	N/A	"Consistent with the glycan analysis, salivary samples from Am. americanum and Ix. scapularis stimulated activation of basophils primed with plasma from α-gal allergic subjects. These data support the idea that bites from certain tick species may specifically create a risk for the development of α-gal-specific IgE and hypersensitivity reactions in humans. Alpha-Gal syndrome challenges the current…
Swiontek K, Morisset M, Codreanu-Morel F, Fischer J, Mehlich J, Darsow U, Petitpain N, Biedermann T, Ollert M, Eberlein B, Hilger C	Drugs of porcine origin—A risk for patients with α-gal syndrome?	Drugs of porcine origin—A risk for patients with α-gal syndrome? - The Journal of Allergy and Clinical Immunology: In Practice	J Allergy and Clin Immunol in Practice	2019	17 patients	"Prick-to-prick skin tests with the drugs were performed by crushing the content of a Creon 10000 capsule or a pill of Enzynorm f, adding a few drops of saline, and applying the mixture to the skin. Prick-to-prick tests were also done with Gelafundin 4% (B. Braun Melsungen AG, Melsungen, Germany), raw pork and beef, as well as raw pork kidney. Skin tests with the drugs gave strong positive reacti…	"We wanted to analyze the potential allergenicity of the porcine-derived drugs Creon (AbbVie, Inc, North Chicago, Ill), also known as pancrelipase or pancreatin, and Enzynorm f (Nordmark, Uetersen, Germany). Creon is a pancreas extract containing amylases, lipases, and proteases. It is used in the treatment of exocrine pancreatic insufficiency in the context of cystic fibrosis, pancreatitis, and …	Unknown	"11 controls with specific IgE to α-gal less than 0.1 kUA/L did show either no reactivity or a maximum wheal of 3 to 3.5 mm."	Unclear (see Table 1)	"Our data clearly showed that patients clinically reactive to red meat had a strong reactivity to both drugs in skin tests and basophil activation tests. In our study, we report a theoretical risk because no case has been reported so far. However, these drugs should be administered with caution in patients with α-gal syndrome until the actual risk has been cleared or established."
Cipollo JF, Stefanetti G	Editorial: Glycoconjugate antigen processing and immune response	Frontiers | Editorial: Glycoconjugate antigen processing and immune response	Front Mol Biosci	2023	N/A (commentary)	N/A	N/A	N/A	N/A	N/A	"This special topic delves into various facets of mammalian immunity influenced by glycoconjugates, offering valuable insights into therapeutic strategies. The articles explore avenues for enhanced vaccine design, emphasizing cytotaxis targeting, antigen structure refinement, and immune cell activation against cancers. As our comprehension of glycoconjugate interactions with the immune system dee…
Neves MC	Effect of blood type on anti-a-Gal immunity and the incidence of infectious diseases	Universidade do Minho: Effect of blood type on anti-a-Gal immunity and the incidence of infectious diseases	Experimental & molecular medicine	2017	N/A	Unknown	N/A (review article)	Unknown	N/A	N/A	"Here we found that the incidence of malaria and tuberculosis, caused by pathogens with α-Gal on their surface, positively correlates with the frequency of blood type B in endemic regions. However, the incidence of dengue fever, caused by a pathogen without α-Gal, was not related to the frequency of blood type B in these populations. Furthermore, the incidence of malaria and tuberculosis was nega…
Cabezas-Cruz A, Mateos-Hernández L, Alberdi P, Villar M, Riveau G, Hermann E, Schacht AM, Khalife J, Correia-Neves M, Gortazar C, De La Fuente J.	Effect of blood type on anti-α-Gal immunity and the incidence of infectious diseases.	Effect of blood type on anti-α-Gal immunity and the incidence of infectious diseases | Experimental & Molecular Medicine	Experimental & molecular medicine	2017	132 manuscripts	"Serum samples from malaria patients during the chronic disease phase and uninfected healthy individuals were obtained from children in Northern Senegal (Podor District) as previously reported. The area is located in a dry savannah with a dry season from November to June and a short rainy season from July to October. In this region, malaria due to P. falciparum shows a low and seasonal incidence,…	observational study	2017	"Data were collected for malaria and tuberculosis, caused by pathogens containing α-Gal on their surface, and for dengue fever as a control disease caused by a virus without α-Gal on its surface."	"Data were collected for malaria and tuberculosis, caused by pathogens containing α-Gal on their surface, and for dengue fever as a control disease caused by a virus without α-Gal on its surface."	"The incidence of malaria and tuberculosis, caused by pathogens with α-Gal on their surface, positively correlates with the frequency of blood type B in endemic regions. However, the incidence of dengue fever, caused by a pathogen without α-Gal, was not related to the frequency of blood type B in these populations. Furthermore, the incidence of malaria and tuberculosis was negatively correlated w…
Amer SA, Naser MAF, Abdel-Wareth AAA, Saleh AA, Elsayed SAM, Abdel Fattah DM, Metwally AE	Effect of dietary supplementation of alpha-galactosidase on the growth performance, ileal digestibility, intestinal morphology, and biochemical parameters in broiler chickens	Effect of dietary supplementation of alpha-galactosidase on the growth performance, ileal digestibility, intestinal morphology, and biochemical parameters in broiler chickens | BMC Veterinary Research	BMC Veterinary Research	2020	200 3-day-old broiler chicks	200 3-day-old broiler chicks (average body weight 74.34 g ±0.52)	"Randomly assigned to a 2×2 factorial arrangement consisting of two energy diets groups: in the first group, the birds were fed on a recommended energy diet (RED) while the second group was reduced 120 kcal/kg diet as a low energy diet (LED) and two levels of AlphaGal (0 or 50 mg/kg diet) for RED and LED for the 35-day feeding period"	Unknown	"in the first group, the birds were fed on a recommended energy diet (RED) while the second group was reduced 120 kcal/kg diet as a low energy diet (LED) and two levels of AlphaGal (0 or 50 mg/kg diet) for RED and LED for the 35-day feeding period"	"in the first group, the birds were fed on a recommended energy diet (RED) while the second group was reduced 120 kcal/kg diet as a low energy diet (LED) and two levels of AlphaGal (0 or 50 mg/kg diet) for RED and LED for the 35-day feeding period"	"AlphaGal supplementation improved the growth performance of broiler chickens fed LED and the growth performance is similar to those fed RED, thereby consequently improving the economic value of these diets. AlphaGal supplementation improves intestinal histology and morphology as well."
Park MS, Kim TG, Lee KM, Chung CY, Kwon SS, Yoon IH, Park CG	Effects of reduction in the alpha-gal antigen on bony union: a model of xenobone graft using GalT knockout mouse	Effects of reduction in the alpha‐gal antigen on bony union: a model of xenobone graft using GalT knockout mouse - Park - 2014 - Xenotransplantation - Wiley Online Library	Xenotransplantation	2014	68 alpha-gal knockout C57/BL6 mice and 8 wild-type mice	" The mice were divided into five groups: In group 1 (26 alpha-gal knockout mice), an alpha-galactosidase-treated porcine xenograft was transplanted into the mouse femur to reduce antigenicity, and intramedullary fixation was performed. In group 2 (26 alpha-gal knockout mice), a non-treated porcine xenobone graft was performed. In group 3 (eight alpha-gal knockout C57/BL6 mice), syngenic bone gra…	observational study	Unknown	8 wild-type mice	68 alpha-gal knockout C57/BL6 mice	"Alpha-galactosidase treatment of a porcine xenobone graft can reduce the alpha-gal epitope. This reduction in the antigen could significantly reduce the humoral immune response to the alpha-gal antigen in C57/BL6 alpha-gal knockout mice, leading to significant improvements in histologic union. This study provides a relevant GalT knockout mouse model for detecting the effects of alpha-gal epitope…
Romeiser JL, Jusko N, Williams AA	Emerging Trends in Information-Seeking Behavior for Alpha-Gal Syndrome: Infodemiology Study Using Time Series and Content Analysis	Journal of Medical Internet Research - Emerging Trends in Information-Seeking Behavior for Alpha-Gal Syndrome: Infodemiology Study Using Time Series and Content Analysis	Journal of Medical Internet Research	2024	"Google Trends Supercharged-Glimpse, a new extension of Google Trends, provides estimates of the absolute volume of searches and related search queries. This extension was used to assess trends in searches for alpha-gal and lone star ticks (lone star tick, alpha gal, and meat allergy, as well as food allergy for comparison) in the United States. Time series analyses were used to examine search vo…	"Time series analysis revealed a rapidly increasing trend in search volumes for alpha-gal beginning in 2015. After adjusting for long-term trends, seasonal trends, and media coverage, from 2015 to 2022, the predicted adjusted average annual percent change in search volume for alpha-gal was 33.78%. The estimated overall change in average search volume was 627%. In comparison, the average annual pe…	Time series analysis (Google Trends)	2015-2022	N/A	N/A (informatics)	"The study provides insights into the changing information-seeking patterns for alpha-gal, indicating growing awareness and interest. Alpha-gal search volume is increasing at a rapid rate. Understanding specific questions and concerns can help health care providers and public health educators to tailor communication strategies. The Google Trends Supercharged-Glimpse tool offers enhanced features …
Cabezas-Cruz A, Hodzic A, Roman-Carrasco P, Mateos-Hernandez L, Duscher GG, Sinha DK, Hemmer W, Swoboda I, Estrada-Pena A, De La Fuente J	Environmental and Molecular Drivers of the α-Gal Syndrome	Frontiers | Environmental and Molecular Drivers of the α-Gal Syndrome	Front Immunol	2019	N/A	N/A	N/A (review article)	N/A (references from 2007-2019)	N/A	N/A	"The AGS is a recently reported disease present in many parts of the world and associated with tick infestations. The IgE Ab response against α-Gal is the triggering response leading to AGS but the molecules and immune mechanisms behind it are still to be discovered. The characterization of these molecules and mechanisms is essential to improve AGS diagnosis and to develop interventions for the p…
Campbell E, Peebles S, Stone C, Zhang J, Hadadianpour A, Doyle J, Smith S	Evaluation of Alpha Gal in Vaccines and Medications using a Human Monoclonal IgE Antibody	Evaluation of Alpha Gal in Vaccines and Medications using a Human Monoclonal IgE Antibody - Journal of Allergy and Clinical Immunology	Journal of Allergy and Clin Immunol	2021	N/A (bench)	N/A (bench)	N/A (bench)	N/A (bench)	N/A	N/A	"Alpha gal-specific human IgE mAbs from subjects with red meat allergy have the potential for use to evaluate and quantify alpha-gal antigen in current and novel therapeutics."
Platt J and Merritt T	Exploratory Survey Research Study of 2,000 Alpha-gal Syndrome Patients: Symptoms and Experiences in the United States?	Exploratory Survey Research Study of 2,000 Alpha-gal Syndrome Patients: Symptoms and Experiences in the United States? - Journal of Allergy and Clinical Immunology	J Allergy Clin Immunol	2022	2,000 survey respondents	"As of October 2021, 2,000 participants responded to the survey request. The five most common reactants are beef, pork, dairy, gelatin (usually in medications), and personal care products. While nearly 25% experienced reactions 4-6 hours after exposure, 7% also indicated reactions within 0-5 minutes. Exposure routes included ingestion, topical, and inhalation. Two-fifths of respondents have visit…	"The authors administered a 60 question online survey to explore the duration and severity of symptoms across seven body systems (gastrointestinal, integumentary, respiratory, cardiovascular, autonomic, muscular, and behavioral/emotional). Snowball sampling was used to solicit participants via email distribution lists and social media."	Unknown	N/A	2000 survey respondents	"This study suggests that AGS patients experience a wide range of previously undocumented symptoms to include autonomic, muscular, and mental/behavioral impacts. Additional research and healthcare provider education are needed to better support AGS patients."
Wen S, Unuma K, Chinuki Y, Hikino H, Uemura K	Fatal anaphylaxis due to alpha-gal syndrome after initial cetuximab administration: The first forensic case report	Fatal anaphylaxis due to alpha-gal syndrome after initial cetuximab administration: The first forensic case report - ScienceDirect	Legal Medicine	2021	1 decedent	"A male patient in his 50 s was diagnosed with KRAS wild-type rectal cancer and multiple metastases in the liver and lymph nodes after he had observed blood in his stool. His major past medical history was cerebral infarction, hypertension, and hyperlipidemia. Considering his condition, he was admitted to the hospital for chemotherapy in preparation for subsequent hepatectomy. Initial administrat…	autopsy case report	Unknown	N/A	1 case report	"We determined that the death was caused by cetuximab-induced anaphylaxis due to the preexisting α-gal syndrome. To the best of our knowledge, this is the first autopsy case report in forensic medicine of fatal anaphylaxis after initial cetuximab administration."
Naso F, Gandaglia A, Iop L, Spina M, Gerosa G	First quantitative assay of alpha-Gal in soft tissues: Presence and distribution of the epitope before and after cell removal from xenogeneic heart valves	First quantitative assay of alpha-Gal in soft tissues: Presence and distribution of the epitope before and after cell removal from xenogeneic heart valves - ScienceDirect	Acta Biomaterialia	2011	Valves from 6 hearts harvested from white pigs in Netherlands	"Six hearts were harvested from Dutch Landrace × Large White pigs at a local abattoir. Animals were adults (10–12 months old), with body mass ranging from 160 to 180 kg. Hearts were stored and delivered to the laboratory in cold isotonic saline. The aortic and pulmonary valves were isolated within 2 h from death, and rinsed with cold saline for blood removal. The ELISA alpha-Gal assay was carried…	"The aim of this study was to develop an ELISA soft-tissue assay for alpha-Gal quantification in xenograft heart valves before and after a detergent-based (TriCol) or equivalent cell removal procedure. Leaflets from porcine valves were enzymatically digested to expose the epitope and reacted with the alpha-Gal monoclonal antibody M86 for its recognition. Rabbit erythrocytes were used as a referen…	Unknown	18 native leaflets (9 aortic, 9 pulmonary) processed immediately and categorized as native samples	Group B: 18 leaflets (9 aortic and 9 pulmonary) were treated with TriCol before performing the assay, and the results categorized as decellularized samples (Dc).	"This ELISA assay allows specific quantification of alpha-Gal in soft tissues and represents a reliable tool for assessing the efficiency of xenogeneic cell removal procedures. The test may also be effective in assessing the level of residual xenogeneic antigens in bioprosthetic devices obtained by chemical shielding of the epitope or by genetic engineering [18]. Moreover, its use could be extend…
Lee CJ and McGill SK	Food Allergies and Alpha-gal Syndrome for the Gastroenterologist	Food Allergies and Alpha-gal Syndrome for the Gastroenterologist | Current Gastroenterology Reports	Current Gastroenterology Reports	2023	N/A (Review)	N/A (Review)	N/A (review)	Review (literature 2007-2023)	N/A	N/A	"Alpha-gal syndrome can cause a delayed allergic response that is increasingly recognized worldwide, including among patients with predominant GI symptoms."
Bircher AJ, Hofmeier KS, Link S, Heijnen I	Food allergy to the carbohydrate galactose-alpha-1,3-galactose (alpha-gal): four case reports and a review	Food allergy to the carbohydrate galactose-alpha-1,3-galactose (alpha-gal): four case reports and a review | European Journal of Dermatology	European Journal of Dermatology	2017	4 patients	TBD (do not have - ask ILLiad)	Case series	TBD (do not have - ask ILLiad)	N/A	N/A	"In our four cases, one patient with a late onset of meat allergy had a history of a tick bite. The other three patients had symptoms from childhood or at a juvenile age. This indicates that in some patients, other ways of sensitisation may also take place. However, in patients without atopy, tick bite-induced IgE to alpha-gal may be more relevant. Diagnosis is based on a history of delayed onset…
Nelson Z, Terzian W, Kelly B	FROM TICK TO TRAUMA: ALPHA-GAL IN THE TRAUMA BAY	FROM TICK TO TRAUMA: ALPHA-GAL IN THE TRAUMA BAY - ScienceDirect	Annals of Allergy, Asthma & Immunology	2023	1 adult patient	"A 60 yo Caucasian female presented by ambulance for trauma transfer from a rural hospital for a displaced C5 fracture, hypotension, and suspected anaphylactic shock. At 11pm that night she developed diffuse urticaria, followed by tongue swelling and shortness of breath. In route to the local ER, she began to feel dizzy. Whilst checking in to the rural ER, she had a syncopal event fracturing her …	Case report (1 patient)	Unknown	N/A	N/A (case report)	"Alpha-gal syndrome is a delayed IgE-mediated allergy that usually presents hours after exposure to mammalian meat. Amblyomma americanum ticks are associated with sensitization and have a growing geographic distribution, as evidenced by this case in Nebraska. This case highlights that anaphylaxis can result in significant morbidity (e.g. vertebral fracture due to hypotension), and must be recogni…
van Nunen S	Galactose-Alpha-1,3-Galactose, Mammalian Meat and Anaphylaxis: A World-Wide Phenomenon?	Galactose-Alpha-1,3-Galactose, Mammalian Meat and Anaphylaxis: A World-Wide Phenomenon? | Current Treatment Options in Allergy	Current Treatment Options in Allergy	2014	N/A (commentary)	N/A (commentary)	N/A (commentary)	Commentary	N/A	N/A	"Before initiating treatment with certain therapeutic agents (e.g. cetuximab, gelatine-containing substances, bovine artificial blood), a careful assessment of the risk of anaphylaxis, including serological analysis for galactose-alpha-1,3-galactose-specific immunoglobulin E, should be undertaken in any individual who works, lives, volunteers or participates in leisure activities in a tick-endemi…
Fulmer ML, Krishnaswamy G, Nauli AM	Galactose-alpha-1,3-galactose: Possible Role in Red Meat Allergy	Galactose-alpha-1,3-galactose: Possible Role in Red Meat Allergy	J Biosafety Health Educ	2013	N/A (review)	N/A	N/A	N/A	N/A	N/A	"While not confirmed, accumulating evidence supports the notion that red meat allergy is caused by an IgE-mediated response to alpha_x0002_gal. Clinical studies and epidemiological data have found a possible correlation between increased levels of IgE specific to alpha-gal and a history of direct interaction with certain species of arthropods. While this correlation is valuable and informative, t…
Martin-Lazaro J, Nunez-Orjales R, Gonzalez-Guzman LA, Gonzalez MT, Boquete M, Carballada F	Galactose-α-1,3-galactose (alpha-gal) allergy: first pediatric case in a series of patients in Spain	Galactose-α-1,3-galactose (alpha-gal) allergy: first pediatric case in a series of patients in Spain - ScienceDirect	Allergologica et Immunopathologia	2020	N/A (review)	N/A (review)	N/A (review)	Review (literature from 2007 to 2020)	N/A	N/A	"The study concludes that a diagnosis of alpha-gal allergy should be considered in patients with urticaria-anaphylaxis of uncertain origin or manifesting after the administration of vaccines or products of bovine/porcine origin."
Schmidle P, Mehlich J, Brockow K, Darsow U, Biedermann T, Eberlein B	Gelatin-Containing Vaccines for Varicella, Zoster, Measles, Mumps, and Rubella Induce Basophil Activation in Patients with Alpha-Gal Syndrome	Gelatin-Containing Vaccines for Varicella, Zoster, Measles, Mumps, and Rubella Induce Basophil Activation in Patients with Alpha-Gal Syndrome | International Archives of Allergy and Immunology | Karger Publishers	Int Arch Allergy Immunol	2021	"A total of 6 individuals were tested, 2 patients with confirmed diagnosis of AGS based on positive OPT (patients 1 and 2), 2 patients as proven by medical histories of anaphylaxis after exposure to alpha-gal-containing food products (patients 3 and 4), and 2 healthy controls without any previous medical history for allergies."	"A total of 6 individuals were tested, 2 patients with confirmed diagnosis of AGS based on positive OPT (patients 1 and 2), 2 patients as proven by medical histories of anaphylaxis after exposure to alpha-gal-containing food products (patients 3 and 4), and 2 healthy controls without any previous medical history for allergies. Serologically, none of the tested patients showed a sensitization towa…	"AT was performed with different dilutions of a gelatin-containing measles, mumps, and rubella (MMR) live vaccine; an attenuated varicella (V) vaccine; an attenuated V-zoster (VZ) vaccine; a MMR live vaccine not containing gelatin (non-gelatin MMR vaccine) in 2 patients with confirmed AGS, 2 patients highly suspicious for AGS, and 2 healthy individuals without any previous medical history for all…	unknown	"The 2 healthy controls did not show any basophil activation."	"All patients showed strongly positive results for all gelatin-containing vaccines (MMR vaccine, V vaccine, and VZ vaccine). Non-gelatin MMR vaccine was negative."	"Gelatin-containing vaccines should be administered with caution or avoided in patients with AGS because of their high potential to activate basophils indicating a risk for anaphylaxis. Also, BAT is a useful additional tool when it comes to screening for potentially high-risk alpha-gal-containing drugs."
Wang Y, Hils M, Fischer A, Wolbing A, Biedermann T, Schnieke A, Fischer K	Gene-edited pigs: a translational model for human food allergy against alpha-Gal and anaphylaxis	Frontiers | Gene-edited pigs: a translational model for human food allergy against alpha-Gal and anaphylaxis	Front Immunol	2024	7 gene-edited GGTA1 knockout hybrid pigs (animal model)	"Gene-edited GGTA1 knockout hybrid pigs (37) (German Landrace and minipig cross, adult weight of 80–120 kg) obtained intracutaneous injections of either 25 µg α-Gal BSA (NGP0203, Dextra Laboratories, UK) or 25 µg BSA only (Probumin, vaccine-grade bovine serum albumin, Millipore, Germany), four and three pigs, respectively. Both α-Gal and BSA were 1:2 diluted with Imject®Alum (Thermo Fisher, Germa…		Unknown	"Gene-edited GGTA1 knockout hybrid pigs (German Landrace and minipig cross, adult weight of 80–120 kg) obtained intracutaneous injections of 25 µg BSA only (four pigs)"	"Gene-edited GGTA1 knockout hybrid pigs (German Landrace and minipig cross, adult weight of 80–120 kg) obtained intracutaneous injections of 25 µg α-Gal BSA (three pigs)"	"Based on the similarities between the porcine and human skin, this new large animal model for α-Gal allergy should help to unveil the consecutive steps of cutaneous sensitization and aid the development of prophylactic and treatment interventions."
Banović P, Jakimovski D, Mijatović D, Bogdan I, Simin V, Grujić J, Vojvodić S, Vučković N, Lis K, Meletis E, Kostoulas P, Mladenovska MC, Foucault-Simonin A, Moutailler S, Mateos-Hernández L, Cabezas-Cruz A	Genetic and Immunological Insights into Tick-Bite Hypersensitivity and Alpha-Gal Syndrome: A Case Study Approach	Genetic and Immunological Insights into Tick-Bite Hypersensitivity and Alpha-Gal Syndrome: A Case Study Approach	International Journal of Molecular Science	2024	2 human cases	"Two cases were analyzed: a 30-year-old woman with fixed drug reaction (FDR)-like hypersensitivity and a 10-year-old girl with AGS exhibiting borderline α-Gal-specific IgE. Diagnostic methods included allergen-specific IgE quantification, HLA genotyping, histopathological examination, and the molecular detection of tick-borne pathogens using microfluidic PCR. Case I demonstrated histopathological…	case series (2 cases)	Unknown	N/A	2 cases	"These findings emphasize the heterogeneity of tick-related hypersensitivity and the importance of HLA genotypes in susceptibility. Comprehensive molecular, immunological, and genetic profiling offers valuable insights into the mechanisms of hypersensitivity, supporting personalized approaches for the diagnosis and management of tick-induced allergic conditions."
Dahl K, Buschard K, Gram DX, D'Apice AJF, Hansen AK	Glucose intolerance in a xenotransplantation model: studies in alpha-gal knockout mice	Glucose intolerance in a xenotransplantation model: studies in alpha-gal knockout mice†	J Pathology, Microbiology and Immunology	2006	27 mice	""Test mice were α-GT KO (C57BL/6/CimlKvl-Tgaltm1Tea) (10) backcrossed for more than 10 generations to C57BL/6J and wild-type mice (C57BL/6JBomTac) were used in control groups. Genotype was confirmed by PCR."	Wild-type vs. knockout a-GT mice (glucose tolerance test, insulin sensitivity test, measurement of insulin, homeostatic model) compared by student's t-test	Unknown	Wild-type mice (n=14)	α-GT KO mice (n=13)	"In conclusion, about 1% of human antibodies are directed against the α-gal epitope, which makes it crucial that this antigen is absent before xenotransplantation. Otherwise the transplant will be destroyed within minutes due to a hyperacute host-versus-graft reaction. Primates have had 10 million years to adapt to the lack of α-gal, which possibly disappeared due to a viral catastrophe in which …
Iweala OI, Choudhary SK, Addison CT, Batty CJ, Kapita CM, Amelio CA, Schuyler AJ, Deng S, Bachelder EM, Ainslie KM, Savage PB, Brennan PJ, Commins SP	Glycolipid-mediated basophil activation in alpha-gal allergy	Glycolipid-mediated basophil activation in alpha-gal allergy - Journal of Allergy and Clinical Immunology	Journal of Allergy and Clin Immunol	2020	N/A (bench)	N/A (bench)	N/A (bench)	N/A	N/A	N/A	"To our knowledge, this is the first demonstration that mammalian glycolipid can activate allergic effector cells via surface-bound sIgE. Given the delayed onset of a reaction after ingestion of mammalian meat in individuals with alpha-gal allergy, perhaps failure of the antigen to appear rapidly in the circulation or packaging of immunogenic lipids with plasma proteins or CD1d glycolipid antigen…
de la Fuente J, Pacheco I, Contreras M, Mateos-Hernandez L, Villar A, Cabezaz-Cruz A	Guillain-Barré and Alpha-gal Syndromes: Saccharides-induced Immune Responses	Guillain-Barré and Alpha-gal Syndromes: Saccharides-induced Immune Responses	Exploratory Research and Hypothesis in Medicine	2019	N/A (review)	N/A (review)	N/A (review)	Literature review (2007-2019)	N/A	N/A	"In summary, deciphering the immune-mediated mechanisms involved in GBS and AGS would lead to new diagnostic, treatment and prevention/control interventions for these diseases, and have possible implications for the control of major infectious diseases."
Maldonado-Ruiz LP, Reif KE, Ghosh A, Fore S, Johnson RL, Park Y	High levels of alpha-gal with large variation in the salivary glands of lone star ticks fed on human blood	High levels of alpha-gal with large variation in the salivary glands of lone star ticks fed on human blood | Scientific Reports	Nature Scientific Reports	2023	Unknown	Unknown	Unknown	Unknown	Unknown	Unknown	"We found signifcantly higher aGal levels in the female ticks fed on human blood than those fed on the blood of other mammals with large variations among diferent tick populations and individuals. We propose that host-specifc genetic components in the A. americanum ticks are involved in the production of high aGal epitope in the tick saliva, which provides a part of the explanation for the variab…
Burk CM, Beitia R, Lund PK, Dellon ES	High rate of galactose-alpha-1,3-galactose sensitization in both eosinophilic esophagitis and patients undergoing upper endoscopy	High rate of galactose-alpha-1,3-galactose sensitization in both eosinophilic esophagitis and patients undergoing upper endoscopy | Diseases of the Esophagus | Oxford Academic	Diseases of the Esophagus	2016	100 patients	"A total of 100 subjects were included for analysis in this study: 50 EoE cases and 50 non-EoE controls. Overall, the majority were male (59%), white (86%), and had symptoms of dysphagia (82%) (Table 1). A high proportion had asthma (35%), allergic rhinitis/sinusitis (65%), and/or known food allergies (35%), and the median IgE level was elevated (98 kUA/L). Few (12%) had a normal upper endoscopy."	case–control study using prospectively collected and stored samples in the University of North Carolina EoE Patient Registry and Biobank	2009-2012 (EoE biobank)	50 non-EoE subjects (either with gastroesophageal reflux disease or dysphagia from non-EoE etiologies)	50 subjects with a new diagnosis of EoE tested for alpha-gal specific IgE (ImmunoCAP)
Benders-Guedj M, Koberle M, Hofmann H, Biedermann T, Darsow U	High-risk groups for alpha-gal sensitization	High-risk groups for alpha-gal sensitization - PMC	Allergologie Select	2023	"A total of 917 subjects, including 485 borreliosis patients (m = 192, f = 293) with different Lyme disease manifestations were enrolled in this study and compared to highly tick-exposed hunters and forest service employees (n = 232) as well as to a randomly selected control group from the same area (n = 200)."	"Specific IgE antibodies to alpha-gal and total IgE were investigated in 485 patients with Lyme borreliosis with different disease manifestations and compared to a control group of 200 randomly selected patients without increased exposure to tick bites. A group of 232 hunters and forest workers served as a model for multiple tick bites. Results: Specific IgE (sIgE) antibodies to alpha-gal (> 0.1 …	cohort study (convenience sample?)	Unknown	200 randomly selected patients without increased exposure to tick bites	Investigated alpha-gal sensitization in three groups with different tick bite exposure (see subject characteristics for more)	"IgE sensitization to alpha-gal tends to be more frequent in tick-exposed patients with borreliosis than in controls (n.s.). Moreover, hunters and forest workers show an even higher rate of elevated IgE to alpha-gal. Thus, frequent tick contact may result in alpha-gal sensitization. In the area of Munich, the prevalence of alpha-gal sensitization appears lower than in the state of Baden-Württembe…
M. Benders-Guedj, M. Köberle, H. Hofmann, T. Biedermann und U. Darsow	Hochrisikogruppen für eine Alpha-Gal-Sensibilisierung	Hochrisikogruppen für eine Alpha-Gal-Sensibilisierung - ProQuest	Allergol Select.	2023	485 patients with Lyme borreliosis with different manifestations	"Specific IgE antibodies to alpha-gal and to_x0002_tal IgE were investigated in 485 patients with Lyme borreliosis with different disease manifestations and compared to a control group of 200 randomly selected patients without increased exposure to tick bites. A group of 232 hunters and forest workers served as a model for multiple tick bites. Results: Specific IgE (sIgE) antibodies to alpha-gal …	case-control study?		200 randomly selected patients without increased exposure to tick bites	485 patients with Lyme borreliosis (also 232 hunters and forest workers who served as a model for multiple tick bites)	"IgE sensitization to alpha-gal tends to be more frequent in tick-exposed patients with borreliosis than in controls (n.s.). More_x0002_over, hunters and forest workers show an even higher rate of elevated IgE to alpha-gal. Thus, frequent tick contact may result in al_x0002_pha-gal sensitization. In the area of Munich, the prevalence of alpha-gal sensitization appears lower than in Baden-Württemb…
Sharma SR, Hussain S, Choudhary SK, Commins SP, Karim S	Identification of Alpha-Gal conjugated Lipids in Saliva of Lone-Star Tick (Amblyomma americanum)	Identification of Alpha-Gal conjugated Lipids in Saliva of Lone-Star Tick (Amblyomma americanum) | bioRxiv	Preprint	2024	N/A (bench)	N/A (bench)	N/A (bench)	Unknown	N/A	N/A	"Nanospray ionization mass spectrometry (NSI-MS) analysis revealed the identification of α-gal bound lipid antigens in Am. americanum saliva. Additionally, activation of basophils by isolated alpha-gal bound lipids and proteins provides evidence of their antigenic capabilities."
Sharma SR, Hussain S, Choudhary SK, Commins SP, Karim S	Identification of Alpha-Gal glycolipids in saliva of Lone-Star Tick (Amblyomma americanum)	Identification of Alpha-Gal glycolipids in saliva of Lone-Star Tick (Amblyomma americanum) - ScienceDirect	Ticks and Tick-borne Diseases	2024	unknown number of unfed adult Lone Star ticks	N/A (bench)	N/A (bench)	Unknown	N/A	N/A	"Nanospray ionization mass spectrometry (NSI-MS) analysis revealed the identification of α-gal bound lipid antigens in Am. americanum saliva. Additionally, the activation of basophils by extracted alpha-gal bound lipids and proteins provides evidence of their antigenic capabilities."
Carter MC, Ruiz-Esteves KN, Lieberman P, Platts-Mills TAE, Metcalfe DD	Identification of alpha-gal sensitivity in patients with a diagnosis of idiopathic anaphylaxis	Identification of alpha‐gal sensitivity in patients with a diagnosis of idiopathic anaphylaxis - Carter - 2018 - Allergy - Wiley Online Library	Allergy (Eur J Allergy and Clin Immunol)	2017	70 participants	"46 females and 24 males; age range 15-70 years; median age 48 ± 14.1) with a referral diagnosis of IA were enrolled in the IRB-approved NIH protocol (NCT00719719). Screening this population for IgE to alpha-gal identified six individuals sensitive to the carbohydrate and who thus no longer met the diagnosis of IA. These participants also underwent a bone marrow biopsy and aspirate to determine t…	Case series	Unknown	N/A	N/A	"The identification of alpha-gal syndrome in patients with IA supports the need for routine screening for this sensitivity as a cause of anaphylaxis, where reactions to alpha-gal are delayed and thus may be overlooked."
Hils M, Hoffard N, Iuliano C, Kreft L, Chakrapani N, Swiontek K, Fischer K, Eberlein B, Koberle M, Fischer J, Hilger C, Ohnmacht C, Kaesler S, Wolbing F, Biedermann T	IgE and anaphylaxis specific to the carbohydrate alpha-gal depend on IL-4	IgE and anaphylaxis specific to the carbohydrate alpha-gal depend on IL-4 - ScienceDirect	J Allergy and Clin Immunol	2024	N/A (mouse model)	N/A (mouse model)	N/A (mouse model)	Unknown	N/A (mouse model)	N/A (mouse model)	"In conclusion, we developed a mouse model of alpha-gal allergy, which allowed for in-depth analysis of alpha-gal–triggered anaphylactic responses to various alpha-gal sources as well as alpha-gal–specific, and thus carbohydrate-specific, immune responses in general. Indeed, our first analyses prove the crucial role of IL-4 in the development of type 2 immunity and IgE to alpha-gal after percutan…
Gonzalez-Quintela A, Dam Laursen AS, Vidal C, Skaaby T, Gude F, Linneberg A	IgE antibodies to alpha-gal in the general adult population: relationship with tick bites, atopy, and cat ownership	IgE antibodies to alpha‐gal in the general adult population: relationship with tick bites, atopy, and cat ownership - Gonzalez‐Quintela - 2014 - Clinical & Experimental Allergy - Wiley Online Library	Clinical and Experimental Allergy	2014	2297 (Denmark) and 444 (Spain) randomly selected adults	"The prevalence of positive (≥ 0.1 kUA/L) sIgE to alpha-gal was 5.5% and 8.1% in the Danish and Spanish series, respectively. The prevalence of sIgE ≥ 0.35 kUA/L was 1.8% and 2.2% in Denmark and Spain, respectively. Alpha-gal sIgE positivity was associated with pet ownership in both series and, particularly, cat ownership (data available in the Danish series). Alpha-gal sIgE positivity was associ…	cross-sectional study ("The present study included two cross-sectional surveys, from Copenhagen, Denmark, and A-Estrada, Spain. Both studies included serum alpha-gal sIgE determination, skin prick tests to a panel of relevant allergens, and structured questionnaires as follows: The Danish study was based on the 5-year follow-up of the Health 2006 cohort. A detailed description of the baseline exa…	Unknown	Danish series (n=2297 people)	Spanish series (444 people)	"From a clinical standpoint, the prevalence of a given disease and the prevalence of positive results of a diagnostic test in the general population are key features to interpret the predictive values of the test. The prevalence of alpha-gal-mediated red meat allergy in the studied areas is unknown, and it is probably low, although some cases have been described 18. According to our results, the …
Hosen J, Perzanowski M, Carter MC, Odihambo J, Ng'ang'a L, Ngari P, Satinover S, Platts-Mills TAE	IgE Antibodies to Helminths and the Cross-Reactive Oligosaccharide Galactose-alpha-1,3-galactose (alphaGal) among Children in a Village in Africa	IgE Antibodies to Helminths and the Cross-Reactive Oligosaccharide Galactose-alpha-1,3-galactose (alphaGal) among Children in a Village in Africa - Journal of Allergy and Clinical Immunology	Journal of Allergy and Clin Immunol	2008	130 sera samples from children in rural Kabati and urban Thika Kenya as well as Atlanta, GA	"Of 130 sera tested from Kabati 100 were positive for alphaGal IgE (GM: 3.96 IU/mL). In Thika 36 out of 123 were positive, in Atlanta 0 out of 52 were. In Kabati 95 of 130 sera were positive for Ascaris and 75 were positive for Echinococcus. The correlation with IgE to alphaGal was much stronger for Echinococcus (r = 0.84; p < 0.001) than for Ascaris (r = 0.19; p = 0.05). There was a close correl…	"Sera from children (age 9-11) in rural (Kabati) and urban (Thika) Kenya and Atlanta, GA were assayed for IgE ab to alphaGal, cat, mite, Ascaris and Echinococcus, using ImmunoCAP or the modified assay with biotinylated antigens bound to Streptavidin CAP."	unknown	"Of 130 sera tested from Kabati 100 were positive for alphaGal IgE (GM: 3.96 IU/mL). In Thika 36 out of 123 were positive, in Atlanta 0 out of 52 were. In Kabati 95 of 130 sera were positive for Ascaris and 75 were positive for Echinococcus."	"Of 130 sera tested from Kabati 100 were positive for alphaGal IgE (GM: 3.96 IU/mL). In Thika 36 out of 123 were positive, in Atlanta 0 out of 52 were. In Kabati 95 of 130 sera were positive for Ascaris and 75 were positive for Echinococcus. The correlation with IgE to alphaGal was much stronger for Echinococcus (r = 0.84; p < 0.001) than for Ascaris (r = 0.19; p = 0.05). There was a close correl…
Satinover SM, Hosen J, Zhou Q, Nakazawa T, Commins SP, Platts-Mills TAE	IgE Antibody Recognition to the Common Carbohydrate Moiety Galactose-Alpha-1,3-Galactose (alphaGal)	IgE Antibody Recognition to the Common Carbohydrate Moiety Galactose-Alpha-1,3-Galactose (alphaGal) - Journal of Allergy and Clinical Immunology	J Allergy Clin Immunol	2008		Sera from 19 patients	"Sera obtained from adults presenting with a history of urticaria, angioedema, or recurrent anaphylaxis were screened for IgE ab to common allergens, beef and porcine thyroglobulins, and specific oligosaccharides."		N/A	"e identified 19 sera with IgE ab to a recombinant monoclo_x0002_nal antibody with carbohydrate post-translational modifications; galac_x0002_tose-alpha-1,3-galactose (alphaGal) and N-glycolylneuraminic acid (NGNA). These sera had IgE ab to mammalian proteins such as beef, pork, cat and dog, but not to chicken, turkey, fish and most indoor allergens. We found a close correlation between IgE ab to…	"IgE ab to post-translational glycosylation on mammalian proteins may be an important target for IgE ab responses."
Rispens T, Ninotska I, Derksen L, Commins CP, Platts-Mills TA, Aalberse RC	IgE Production to α-Gal Is Accompanied by Elevated Levels of Specific IgG1 Antibodies and Low Amounts of IgE to Blood Group B	IgE Production to α-Gal Is Accompanied by Elevated Levels of Specific IgG1 Antibodies and Low Amounts of IgE to Blood Group B | PLOS ONE	PLoS One	2013	"Sera were obtained under written informed consent from subjects (n = 20) from Virginia that were previously tested positive for IgE to α-gal, and healthy volunteers without detectable IgE to α-gal from both Virginia, USA (n = 9) and Amsterdam, The Netherlands (n = 27)."	Not listed	cohort study (convenience sample?)	Unknown	N/A	IgE testing	"These results suggest that IgE to a carbohydrate antigen can be formed (probably as part of a glycoprotein or glycolipid) even against a background of bacterial immune stimulation with essentially the same antigen."
Wilson JM and Platts-Mills TAE	IgE to galactose-α-1,3-galactose and the α-Gal syndrome: Insights from Basophil Activation Testing	IgE to galactose-α-1,3-galactose and the α-Gal syndrome: Insights from Basophil Activation Testing - PMC	J Allergy Clin Immunol	2020	N/A (commentary)	N/A (commentary/editorial)	N/A (commentary)	N/A	N/A	N/A	"Taken together, although basophil activation testing has the potential to be a useful tool in 'clinical practice, to date BAT has played a more important role in addressing questions regarding the immune mechanisms that contribute to hypersensitivity reactions. This has been particularly true in the case of the α-Gal syndrome, a food allergy with several unusual features. It is clear that BAT, b…
Shin Kim M, Straesser M, Keshavarz B, Workman L, McGowan E, Platts-Mills TAE, Wilson JM	IgE to galactose-α-1,3-galactose wanes over time in patients who avoid tick bites	IgE to galactose-α-1,3-galactose wanes over time in patients who avoid tick bites - The Journal of Allergy and Clinical Immunology: In Practice	J Allergy Clin Immunol Pract	2020	67 subjects with history of red meat allergy, positive alpha-Gal sIgE with at least two blood draws and documented tick history	"Of the total cohort, the median age was 54 years, 48% were male, 90% were Caucasian, and the median α-Gal sIgE level at baseline was 13 IU/mL. The baseline α-Gal sIgE level trended higher in those who denied tick bites (median, 26 IU/mL; interquartile range [IQR], 5-75) as compared with those who reported tick bites (median, 10 IU/mL; IQR, 5-33), but this did not achieve significance (P = .16)."	"retrospective investigation into the trend and rate of changes in α-Gal specific IgE (sIgE) and total IgE in relation to tick exposure in subjects with established α-Gal syndrome."	unknown	22 subjects denied interval history of tick bites	37 subjects who reported interval history of tick bites, 8 subjects who reported intervals with and without tick bites	"In summary, this study addresses an important gap in our knowledge about the natural history of α-Gal sIgE levels in subjects with the α-Gal syndrome. The results further reinforce the connection between tick bites and the syndrome and demonstrate that most subjects (89%) will experience a decline in their α-Gal sIgE titers by avoiding tick bites. In contrast, many subjects (62%) who experience …
Saadalla A, Jacela J, Poll R, Siev P	Immunoassay Testing of Alpha-Gal Specific Immunoglobulin-E: Data from a National Reference Laboratory	Immunoassay Testing of Alpha-Gal Specific Immunoglobulin-E: Data from a National Reference Laboratory	Journal of Applied Laboratory Medicine	2024	~13000 patients associated with IgE results	"Retrieved data included over 15 000 AG-sIgE results from about 13 000 different patients. In total, 2920 patients were co-tested for sIgE to beef, lamb, and pork red meat whole allergens. The mean age of tested patients was 43.7 years (range 0 to 97 years). More female patients were tested (ratio 1.8:1). AG-sIgE was detectable in 36.7% of the samples (5692 samples; results >0.1 KUA/L) including …	"Five hundred and seventy-nine patients had repeat testing for AG-sIgE at 2 or more time points. Mean duration between the first and second repeats was 181 days (interquartile range 85 to 251 days). Of these, 129 patients had negative results (≤0.1 KUA/L) on initial and repeat tests. Initial AG-sIgE results were often higher than subsequent repeat testing: at initial sIgE results >50 KUA/L, only …	Unknown	N/A	N/A (IgE positive tests)	"Findings are consistent with the role of lone star ticks in AG syndrome pathogenesis. Levels of measured sIgE to AG are higher than co-tested sIgE to red meat whole allergen, consistent with the improved diagnostic performance of component-resolved testing."
Calafiore AM, Haverich A, Gaudino M, Di Mauro M, Fattouch K, Prapas S, Zilla P	Immunoreaction to xenogenic tissue in cardiac surgery: alpha-Gal and beyond	Immunoreaction to xenogenic tissue in cardiac surgery: alpha-Gal and beyond | European Journal of Cardio-Thoracic Surgery | Oxford Academic	European Journal of Cardio-Thoracic Surgery	2022	N/A (review/commentary)	N/A (review/commentary)	N/A (review/commentary)	Review (literature from 2007-2022)	N/A	N/A	"The ability of the immune system to distinguish self from non-self, reacting only to non-self, is essential for immune homeostasis. The mechanisms by which the immune system recognizes and responds to xenogenic tissue heart valves likely involve the initial activation of the innate immune system, with subsequent adaptive immune activation. The antigenicity of xenogeneic tissue constructs, primar…
Saunders MN, Rival CM, Mandal M, Cramton K, Rad LM, Janczak KW, Williams LA, Angadi AR, O'Konek JJ, Shea LD, Erickson LD	Immunotherapy with biodegradable nanoparticles encapsulating the oligosaccharide galactose-alpha-1,3-galactose enhance immune tolerance against alpha-gal sensitization in a murine model of alpha-gal syndrome	Frontiers | Immunotherapy with biodegradable nanoparticles encapsulating the oligosaccharide galactose-alpha-1,3-galactose enhance immune tolerance against alpha-gal sensitization in a murine model of alpha-gal syndrome	Frontiers in Allergy	2024	N/A (bench)	N/A (bench)	N/A (bench)	Unknown	N/A (bench)	N/A (bench)	"In conclusion, these studies demonstrate the first therapeutic strategy using NPs to treat AGS, an understudied tickborne food allergy to mammalian meat. We show that prophylactic treatment with αGal glycoprotein-containing NPs reduces splenocyte Th2 cytokine production following stimulation with a different αGal-containing glycoprotein. αGal-glycoprotein NPs subsequently reduce total, tick-, an…
Ching SJ, Susi A, Ailsworth SM, Workman LJ, Platts-Mills TAE, Wilson JM, Nylund CM	Incidence of Alpha-Gal IgE Sensitization in 3000 Military Personnel, Assessing Sex, Race, Installation, and Occupational Impacts	Incidence of Alpha-Gal IgE Sensitization in 3000 Military Personnel, Assessing Sex, Race, Installation, and Occupational Impacts	Journal of Clinical Medicine	2024	"In total, 3000 service members stationed at 10 military installations within the A. americanum tick range"	"Among the 2821 personnel who were alpha-gal IgE-negative at baseline, 138 (4.9%) seroconverted over a mean interval of 3.4 years. Seroconversion was more frequent in males (5.5% vs. 1.9%), White individuals (6.6% vs. 1.0% in Black people and 1.5% in Hispanics), and individuals in occupations with higher presumed outdoor exposure (e.g., infantry/law enforcement: 12.7% vs. administrative: 1.2%). D…	"Samples from the Department of Defense Serum Repository were evaluated at two time points at least 3 years apart... Alpha-gal IgE seroconversion was defined as a change from <0.1 kU/L) to ≥0.1 kU/L. "	Unknown	2821 who were alpha-Gal negative at baseline	179 seroconverters on anti-alpha-Gal IgE testing	"This study demonstrates that alpha-gal IgE seroconversion is occurring within the A. americanum tick range and is associated with White race and ethnicity, and occupations with higher outdoor exposure. Further research is needed to elucidate the influence of race and ethnicity on alpha-gal sensitization and develop effective prevention and treatment strategies for AGS."
Leth-Moller KB, van Hage M, Apostolovic D, Sorensen JA, Vestergaard C, Madsen F, Kjaer LJ, Hansen T, Jonsson A, Thomsen SF, Linneberg	Increasing prevalence of galactose-α-1,3-galactose sensitization in the Danish general adult population	Increasing prevalence of galactose‐α‐1,3‐galactose sensitization in the Danish general adult population - Leth‐Møller - 2025 - Allergy - Wiley Online Library	European Journal of Allergy and Clinical Immunology	2024	>11000 adults from 4 health examination studies of randomly invited residents in the Copenhagen region	"The proportion of women was ≈54% in all the health examination studies, while the mean age of the participants was 41 years in Allergy90, 55 in Health2006 5-year follow up, 52 in DanFunD, and 51 in Health2016 (Table 1). The participation rate (no. participants/no. randomly invited × 100) was 78% in Allergy90, 68% in Health2006 5-year follow-up (45% in the baseline examination), 30% in DanFunD, a…	serosurvey of results from "repeated population-based health examination studies to assess prevalence, time trends, risk factors, and characteristics of alpha-gal sensitization"	1990-1991; 2011-2012; 2012-2015; 2016-2017 (serum)	N/A	N/A (IgE testing)	"In this general adult population, the prevalence of alpha-gal sensitization had doubled from 1990–1991 to 2016–2017. This could potentially be due to increased tick exposure and an increased atopic predisposition."
Mabelane T and Ogunbanjo GA	Ingestion of mammalian meat and alpha-gal allergy : clinical relevance in primary care	Ingestion of mammalian meat and alpha-gal allergy : clinical relevance in primary care | African Journal of Primary Health Care and Family Medicine	African Journal of Primary Health Care and Family Medicine	2019	N/A (review)	N/A (review)	N/A (review)	Review (literature from 2007 to 2019)	N/A	N/A	"Sensitisation to the alpha-gal allergy results in adverse reactions to red meat, with tolerance to turkey, chicken and fish. A family physician can safely manage this condition."
Taylor ML, Kersh GJ, Salzer JS, Jones ES, Binder AM, Armstrong PA, Choudhury SK, Commins GK, Amelio CL, Biggerstaff BJ, Beard CB, Petersen LR, Commins SP	Intrinsic risk factors for alpha-gal syndrome in a case-control study, 2019 to 2020	Intrinsic risk factors for alpha-gal syndrome in a case-control study, 2019 to 2020 - ScienceDirect	Annals of Allergy, Asthma & Immunology	2024	82 case patients, 191 controls	See results (summary: "Tick bites are not unusual in many parts of the United States, but what determines if a person develops alpha-gal sIgE or clinical AGS after a tick bite is likely complex, involving environmental and intrinsic risk factors. Although environmental risk factors associated with AGS have previously been identified, our case-control study identified individual and familial risk …	Case-control study ("All participants were enrolled between 2019 and 2020 and were at least 18 years of age. Case patients were enrolled at a university-based allergy clinic in North Carolina, and controls were enrolled at 2 nearby internal medicine clinics. Case patients presented for diagnosis or management of AGS and were required to report clinical symptoms consistent with AGS (eg, urticaria,…	2019-2020	Controls were required to report no AGS diagnosis and no symptoms after eating beef, pork, or lamb. Details of the study methods have been published previously.8	N/A (cases of AGS)	"The burden of AGS is increasing, with approximately 15,000 new suspect cases identified in the United States each year between 2017 and 2021.6 A 2023 Centers for Disease Control and Prevention report estimated that the number of persons in the United States aLow health care provider knowledge of AGS is concerning and contributes to underdiagnosis.15 Health care providers should suspect the syndr…
Crispell G	Investigating the Involvement of the Tick Vector in the Induction of Alpha-Galactose Hypersensitivity (Alpha-Gal Syndrome, Red Meat Allergy) in the United States	"INVESTIGATING THE INVOLVEMENT OF THE TICK VECTOR IN THE INDUCTION OF A" by Gary Crispell	University of Southern Mississippi (PhD Dissertation)	2022	N/A (bench)	N/A (bench)	N/A (bench)	Unknown	N/A (bench)	N/A (bench)	"Only a few short years ago, many critics would not have taken the involvement of the tick vector with the induction of Alpha-gal syndrome seriously. However, the experimental data that has been provided by this research has given the scientific community new information directly related to the tick’s ability to harbor and secrete alpha-gal containing antigens to a host through its saliva. This w…
Wilson JM, Schuyler AJ, Workman L, Gupta M, James HR, Posthumus J, McGowan EC, Commins SP, Platts-Mills TAE	Investigation into the α-Gal Syndrome: Characteristics of 261 Children and Adults Reporting Red Meat Allergy	Investigation into the α-Gal Syndrome: Characteristics of 261 Children and Adults Reporting Red Meat Allergy - ScienceDirect	J Allergy and Clin Immunol Pract	2019	"261 children and adults (range 5-82 years) who presented for evaluation for allergic reactions to mammalian meat"	"Subjects presenting to the University of Virginia Allergy Clinic with recurrent urticaria, anaphylaxis, or other self-reported allergic symptoms attributed to mammalian meat were recruited. A total of 261 adults (aged 19-82 years) and children (aged 5-18 years) completed the consent form, filled out a detailed questionnaire, and provided serum for serologic analyses. In addition, 111 subjects wh…	observational study	Enrollment from June 2009 to August 2015	N/A	N/A (IgE testing)	"The α-Gal syndrome is a regionally common form of food allergy that has a characteristic but not universal delay in symptom onset, includes gastrointestinal symptoms, can develop at any time in life, and is equally common in otherwise nonatopic individuals."
Martinez-Arcediano A, de la Viuda Camino E, de Galarreta Beristain MR, Velasco Azagra M, Longo Areso MN	Is Alpha-Gal an Emerging Allergen in Drug Allergy?	Is Alpha-Gal an Emerging Allergen in Drug Allergy? | Current Treatment Options in Allergy	Current Treatment Options in Allergy	2024	N/A	N/A (review)	N/A (review article)	N/A (literature from 2007-2024(	N/A	N/A	"Alpha-gal has emerged as a significant allergen, leading to severe allergic reactions in response to drugs such as cetuximab. Excipients and additives derived from mammals have been identified as potential instigators of alpha-gal hypersensitivity reactions. Drug-cofactors such as Non-Steroidal Anti-Inflammatory Drugs (NSAIDs), Angiotensin Converting Enzyme (ACE) Inhibitors, and Proton Pump Inhi…
Ailsworth S, Workman L, Susi A, Platts-Mills T, Nylund C, Wilson J	Is High-level Total IgE a Risk Factor for Alpha-gal Sensitization or a Consequence of Tick Bites?	Is High-level Total IgE a Risk Factor for Alpha-gal Sensitization or a Consequence of Tick Bites? - Journal of Allergy and Clinical Immunology	J Allergy Clin Immunol	2024	"3000 personnel presenting to select military bases in the central/eastern USA had baseline and follow-up (median 3.5 years) serum samples available. Alpha-gal IgE (cut-off 0.1 IU/mL) and tIgE were measured by ImmunoCAP."	"Median age was 19 years (IQR 18-22), 2456 (82%) were male and 179 (6.0%) were sensitized to alpha-gal at baseline. Baseline tIgE was higher in the alpha-gal sensitized compared to non-sensitized subjects (GM 165 vs 49 IU/mL). Among the 2821 subjects not alpha-gal sensitized at baseline, 138 (4.9%) seroconverted during their service. Baseline tIgE levels were higher among those who seroconverted …	cohort study	Unknown	N/A	3000 personnel presenting to select military bases in the central/eastern USA	"High tIgE in AGS reflect two phenomena: higher baseline tIgE is a risk factor for developing alpha-gal sensitization, but tIgE also increases with sensitization. This tIgE increase, not explained by increases in alpha-gal specific IgE, is likely a direct consequence of tick bites and suggests some IgE may be specific for other tick antigens."
Ritaccio G, Muratore A, Kakadiya P, McGill S	Itching for Therapy: Alpha-Gal Syndrome as a Cause of Anaphylaxis to Ustekinumab	Official journal of the American College of Gastroenterology | ACG	The American Journal of Gastroenterology	2024	1 (case report)	"A 48-year-old man with a history of alpha-gal syndrome and ulcerative colitis (UC) was admitted for acute severe UC and initiated on combination therapy of infliximab and 6-mercaptopurine. He had resolution of symptoms after completion of induction therapy; however, after the fourth infliximab infusion, he developed significant itching, nausea, and dyspepsia that improved after IV diphenhydramin…	case report	Unknown	N/A	1 (case report)	"More research about alpha-gal syndrome and its implication in hypersensitivity drug reactions is needed so that high risk medications and at-risk patients can be identified."
Richards N, Ailsworth SM, Workman LJ, Schoppe Bortz P, Patel J, MacCallum M, Canderan G, Murphy D, Muehling LM, McGowan EC, Woodfolk JA, Kadl A, Platts-Mills TAE, Wilson JM	Mammalian Meat Allergy and IgE to Alpha-Gal in Central Virginia: Findings From a COVID-19 Vaccine and Patient Cohort	Mammalian Meat Allergy and IgE to Alpha-Gal in Central Virginia: Findings From a COVID-19 Vaccine and Patient Cohort - ScienceDirect	J Allergy and Clin Immunol Pract	2024	267 enrollees in UVA Health COVID-19 vaccine study	"Median age of the 267 enrollees was 42 years, 76% were female, and 43 (16%) were sensitized to alpha-gal (cutoff of 0.1 IU/mL), of which mammalian meat allergy was reported by seven (2.6%). Sensitized subjects (1) were older, (2) had higher total IgE levels but a similar frequency of IgE to common respiratory allergens, and (3) were more likely to report tick bites than were nonsensitized subjec…	cohort study	2020-2022	N/A	267 adult COVID-19 patients enrolled in vaccine study	"In central Virginia, AGS is a dominant cause of adult food allergy with a prevalence approaching or exceeding 2%."
Gray CL, Van Zyl A, Strauss L	'Midnight anaphylaxis' to red meat in patients with alpha-gal sensitisation : a recent discovery in the food allergy world and a case report from South Africa : guest review	'Midnight anaphylaxis' to red meat in patients with alpha-gal sensitisation : a recent discovery in the food allergy world and a case report from South Africa : guest review | Current Allergy & Clinical Immunology	Current Allergy & Clinical Immunology	2016	2 cases	N/A (review)	case series	N/A (review)	N/A	2 cases	"This case series describes 2 cases of an acquired form of delayed anaphylaxis to beef and mutton in patients who were subsequently found to be highly sensitised to alpha-gal, residing in the same region."
Chakrapani N	Molecular Factors Involved in Tick-Bite Mediated Allergy to the Carbohydrate Alpha-Gal	ORBilu: Detailled Reference	University of Luxembourg (Dissertation)	2023	N=219 Luxembourg forestry employees	"In forestry employees, 21% were sensitized to α-Gal (sIgE≥0.1 kU/L). There was no significant difference between sensitized and non-sensitized individuals in terms of years in occupation or number of experienced tick bites. Employees with an atopic background were more likely to have α_x0002_Gal sIgE (OR 5.7). Both sensitized and non-sensitized forestry employees exhibited high levels of α-Gal s…	retrospective cohort study	Unknown	"sera from fish-allergic patients (N=22) were used as food-allergic control population"	"Sera from two groups of food-allergic patients, patients with red meat allergy (N=45) and fish-allergic patients (N=22), were also assessed for IgG antibody responses to α-Gal and cod extract"	"Our study provides an evidence for a continuous stimulation of α-Gal related immune responses by repeated bites, translating into elevated levels of IgG1 and IgG2 antibodies directed against α-Gal. Significant levels of α-Gal specific IgG4 were not detectable in forestry employees, nor in meat-allergic patients, a feature that seems to be specific to the α-Gal allergy"
Vaz-Rodrigues R, Mazuecos L, Villar M, Contreras M, Artigas-Jeronimo S, Gonzalez-Garcia A, Gortazar C, De La Fuente J	Multi-omics analysis of zebrafish response to tick saliva reveals biological processes associated with alpha-Gal syndrome	Multi-omics analysis of zebrafish response to tick saliva reveals biological processes associated with alpha-Gal syndrome - ScienceDirect	Biomedicine & Pharmacotherapy	2023	N/A (bench)	"Saliva was collected from semi-engorged, pathogen-free, α-Gal-containing Ixodes ricinus female ticks [31], [36]. Phosphate-buffered saline (PBS) was used as negative control. Wild type adult (6–8-month-old) AB strain zebrafish (10 animals per group; 1:1 female to male ratio; 033 ± 0.07 g) were provided by Dr. Juan Galcerán Sáez from the Instituto de Neurociencias (IN-CSIC-UMH, Sant Joan d′Alacan…	"The experiment was designed to characterize zebrafish response to tick saliva associated with allergic reactions to mammalian meat consumption and AGS"	Unknown	N/A	" Characterization of allergic reactions in response to tick saliva and mammalian meat consumption in the zebrafish model"	"Overall, this study describes potential pathways and molecules that may play a role in the behavior and clinical signs observed in zebrafish injected with tick saliva and then fed on mammal meat. The higher presence of hemorrhagic allergic reactions, changes in behavior and feeding patterns translated into significant suppression of pathways related to cardiovascular function, behavior, sensory …
Nalcaci M	Mysterious Allergy Caused by Tick Bite: Alpha-Gal Syndrome	Mysterious Allergy Caused by Tick Bite: Alpha-Gal Syndrome - Turkish Journal of Parasitology	Turkiye Parazitol Derg	2024	N/A (review)	N/A (review)	N/A (review)	Review (literature from 2007 to 2024)	N/A	N/A	"This article reviews the evolution of a-Gal, the current understanding of AGS and its relationship to tick species."
Carlstron LP, Akhter A, Macielak RJ, Callejas CA, Eickstaedt JE, Brooks C, Van Koevering K, Schoo D, Wu KC, Prevedello PM	Neurosurgical Management of Patients with Alpha-Gal Syndrome	Thieme E-Journals - Journal of Neurological Surgery Reports / Full Text	Journal of Neurosurgery Reports	2024	N/A (review)	N/A (review)	N/A (review)	Review (literature from 2007-2024)	N/A	N/A	"AGS is a tick-borne disorder encountered throughout the United States that may cause severe allergy to a nonprimate mammalian carbohydrate found not only in meat products but also in many pharmaceuticals and surgical products. AGS can cause heterogenous allergic reactions in patients, and the symptomatology may evolve or even resolve overtime. For elective surgical cases, review of pertinent med…
Glynn D, Halma J, Welch H, Shakhnovich V, Friesen C	Nonanaphylactic Variant of Alpha-Gal Syndrome as an Etiology for Chronic Gastrointestinal Symptoms in Children	Nonanaphylactic Variant of Alpha-Gal Syndrome as an Etiology for Chronic Gastrointestinal Symptoms in Children - ScienceDirect	The Journal of Pediatrics	2023	3 pediatric patients (case series)	"Case 1 An otherwise-healthy, 9-year-old female patient presented to a pediatric gastroenterology clinic with a history of daily, chronic abdominal pain, accompanied by acute episodes of emesis, diarrhea, and increased abdominal pain. Her medical history was significant for allergic rhinitis. The patient’s acute symptom exacerbations were severe enough to warrant hospitalization on 3 separate occ…	case series	Unknown	N/A	3 children (case series)	"Although ours is a small case series of 3 children, based on our observations, we believe that nonanaphylactic alpha-gal syndrome should be considered on the differential diagnosis of chronic abdominal pain in children. All children should be screened for a history of tick exposure history, and, if positive, we recommend testing for alpha-gal IgE. Further studies are needed to evaluate the utili…
Daripa B, Lucchese S	Novel Case Presentation of Abulia After Lone Star Tick Bite As Evidenced by Raised Titers of Alpha-Gal Specific IgM Immunoglobulin and a Possibility of Alpha-Gal Driven Hypothalamic Dysfunction As the Pathomechanism	Novel Case Presentation of Abulia After Lone Star Tick Bite As Evidenced by Raised Titers of Alpha-Gal Specific IgM Immunoglobulin and a Possibility of Alpha-Gal Driven Hypothalamic Dysfunction As the Pathomechanism - PMC	Cureus	2022	1 case patient	"A 65-year-old right-handed Caucasian male, who is a resident of a midwestern state of the United States, follows a non-vegetarian diet, was diagnosed with renal cell carcinoma a few years back with no other co-morbidities. He was managed with unilateral nephrectomy a couple of years ago with a baseline creatinine of 1.5 mg/dl. The patient presented to the emergency department for acute onset dra…	case report	Unknown	N/A	1 case patient	"Our patient experienced an abnormal neuro-psychiatric behavior after consuming non-catarrhine meat products with an unnoticed tick bite incidence prior. The tick bite disease panel revealed Ehrlichia chaffeensis and Anaplasma phygocytophilum antibody titers positive. Evidence of anti-α-Gal immunoglobulin titers with a symptomatic temporal resolution paralleled red meat abstinence raises concern …
Cooper DK, Koren E, Oriol R	Oligosaccharides and discordant xenotransplantation.	Oligosaccharides and discordant xenotransplantation. - Abstract - Europe PMC	Immunological Reviews	1994	N/A (review)	N/A (review)	N/A (review)	Review (unknown)	N/A	N/A	"The initiating factor in the hyperacute rejection of pig organs by human or non-human primates is believed to be related to the presence of preformed "natural"antibodies in the host. In 1991, we demonstrated that human anti-pig antibodieswere IgG, IgM and IgA and bound most strongly to oligosaccharides with anagalactose (aGal) terminal residue... We conclude, therefore, that it should prove poss…
Unal D, Eyice-Karabacak D, Kutlu A, Demir S, Tuzer C, Arslan AF, Isik SR, Gelincik A	Oral immunotherapy in alpha-gal red meat allergy: Could specific IgE be a potential biomarker in monitoring management?	Oral immunotherapy in alpha‐gal red meat allergy: Could specific IgE be a potential biomarker in monitoring management? - Ünal - 2023 - Allergy - Wiley Online Library	European Journal of Allergy and Clinical Immunology	2023	20 patients with confirmed red meat allergy	"Out of 20 patients with confirmed RM allergy, five (41.66%) underwent an early OIT, seven (58.33%) underwent a delayed protocol and eight patients who were not desensitized formed the patient control group. 15 and 27 day RM OIT for early-onset and delayed-onset alpha-gal allergy were administered, respectively. Desensitized patients were recommended to continue eating at least 100 g RM every day…	"This study was performed as a prospective study on patients with alpha-gal allergy who were followed up for 5 years after completing a successful OIT in the adult allergy outpatient clinic of the Istanbul Faculty of Medicine. Informed consent was obtained from all participants. Meanwhile, as a patient control group, patients with alpha-gal allergy who were not desensitized were also followed up.…	Unknown	8 patients	5 early-onset patients, 7 delayed-onset patients	"Our study showed the long-term safety and efficacy of alpha-gal OIT. Additionally, alpha-gal sIgE seems to be a potential biomarker to monitor OIT."
Jones CA	Perioperative Anesthesia Considerations for Patients with Alpha-Gal Syndrome	C_Jones_Paper_2024.pdf	UNC Greensboro dissertation	2024	18 anesthesia providers in the anesthesia department of a large tertiary care community hospital	"The majority of participating providers were Certified Registered Nurse Anesthetists (83%). Most participating providers possessed a Master’s degree in Nurse Anesthesia (61%) and reported seven to ten years of experience in anesthesia (39%). Fifty-six percent of surveyed providers reported that they had previously cared for a patient with AGS. However, 89% reported that they had received no prio…	literature review and provider education ("quality improvement project which implemented a site-specific medication list educational intervention to improve the confidence and knowledge of anesthesia providers caring for patients with AGS")	Unknown	N/A	18 anesthesia providers	"AGS is relevant to anesthesia because many of the medications or medical products used during the perioperative period contain mammalian byproducts that have the carbohydrate alpha gal. Since reactions can occur hours after oral administration, ERAS medications given in the preoperative phase can cause a delayed reaction the intraoperative and postoperative phases. Thus, it is imperative that al…
D'Ercole FJ, Dhandha VH, Levi ML, Todd AB, Kumar PA	Perioperative Challenges in Patients with Alpha-Gal Allergy	Perioperative Challenges in Patients with Alpha-Gal Allergy	Journal of Clinical Anesthesia and Pain Management	2019	6 adults who presented to a North Carolina community hospital with mammalian meat allergy (case series)	"Case 1 74-year-old male, retired professional healthcare worker. Patient reported > 30 anaphylactic reactions between 2015-2018. Reactions included medications with hidden ingredients containing mammalian byproducts; cross-contaminated foods. General anesthesia for elective major cervical spine surgery: Anterior cervical 4-7 decompression, corpectomy, instrumented fusion with cages and allograft…	case series	Unknown	N/A	6 adults (case series)	"The patients described have demonstrated one or more of the several perioperative challenges unique to alpha-gal allergy outlined in this manuscript. Authors have identified eight challenges representing knowledge gaps impacting safe anesthesia care."
Leder J, Diederich A, Patel B, Bowie M, Renwick CM, Mangunta V	Perioperative Considerations in Alpha-Gal Syndrome: A Review	Perioperative Considerations in Alpha-Gal Syndrome: A Review - PMC	Cureus	2024	N/A (review)	N/A (review)	N/A (review)	Review (literature from 2007-2024)	N/A	N/A	"Clinicians should be aware of AGS, as well as the most common triggers in the perioperative setting, and be prepared to treat if symptoms of a hypersensitivity reaction develop. With so many medications having the potential to contain alpha-gal and the exact content of alpha-gal in ingredients not readily quantifiable, the goal of this review is to serve as a reference and assist in providing sa…
Nourian MM, Stone CA, Siegrist KK, Riess ML	Perioperative implications of patients with alpha gal allergies	Perioperative implications of patients with alpha gal allergies - ScienceDirect	Journal of Clinical Anesthesia	2023	N/A (review)	N/A (review)	N/A (review)	Review (literature from 2007-2023)	N/A	N/A	"In this review, authors discuss the epidemiology, diagnosis and treatment of AGS reactions. Additionally, strategies are explored in order to screen and prevent exposure to MP with a multidisciplinary approach. While this emerging allergy is still not fully understood, it is of paramount importance that all anesthesia providers recognize the implications of MP exposure in AGS patients and ultima…
Aykut B, Lim HK, Ngeve SM, Hoover A, Medina CK, Scherba J, Menken A, Overbey DM, Omer TM, Commins SP, Nellis JR, Turek JW	Perioperative Outcomes After Bioprosthetic Valve Replacement in Patients Sensitized to Alpha-gal	Perioperative Outcomes After Bioprosthetic Valve Replacement in Patients Sensitized to Alpha-gal - ScienceDirect	Annals of Thoracic Surgery	2024	155 patients	"Of 155 patients, 32.7% (n = 19) of surgical aortic valve replacement and 29.9% (n = 29) of transcatheter aortic valve replacement patients had detectable immunoglobulin E levels without subsequent serious allergic reactions or in-hospital mortality. Postoperative hospital stay and valve function were similar across groups."	single-institution prospective cohort study of patients undergoing bioprosthetic aortic valve replacement between January 2022 and January 2023	January 2022-January 2023	N/A	19 SAVR patients, 29 TAVR patients with detectable alpha-Gal titer	"In this study, sensitization to alpha-gal was not associated with serious allergic reactions and did not affect immediate aortic valve function after surgical aortic valve replacement or transcatheter aortic valve replacement."
Mabelane T, Basera W, Botha M, Thomas HF, Ramjith J, Levin ME	Predictive values of alpha-gal IgE levels and alpha-gal IgE: Total IgE ratio and oral food challenge-proven meat allergy in a population with a high prevalence of reported red meat allergy	Predictive values of alpha‐gal IgE levels and alpha‐gal IgE: Total IgE ratio and oral food challenge‐proven meat allergy in a population with a high prevalence of reported red meat allergy - Mabelane - 2018 - Pediatric Allergy and Immunology - Wiley Online Library	Pediatric Allergy and Immunology	2018	"we conducted fieldwork assessing 131 participants who reported adverse reactions to meat, and 26 control subjects, by questionnaires, IgE sensitization to alpha-gal and oral food challenge to beef sausage"	"A total of 131 participants with a history of symptoms of adverse reaction to red meat and without poorly controlled chronic medical conditions were enrolled. Moreover, 26 participants with no history of adverse reaction to red meat and who were regularly consuming meat served as controls. To control for environmental influences, controls were selected from the family living in the same househol…	cross-sectional study	Unknown	26 control subjects	"131 participants who reported adverse reactions to meat... by questionnaires, IgE sensitization to alpha-gal and oral food challenge to beef sausage"	"Alpha-gal allergy in a population with a high prevalence of reported red meat allergy showed a more rapid onset of symptoms than previously described and a high prevalence of isolated subjective gastrointestinal manifestations. Cutoff values are described for levels of sensitization to alpha-gal IgE and alpha-gal:total IgE ratio that are highly likely to result in clinically significant meat all…
Fischer J, Huynh HN, Hebsaker J, Forchhammer S, Yazdi AS	Prevalence and Impact of Type I Sensitization to Alpha-Gal in Patients Consulting an Allergy Unit	Prevalence and Impact of Type I Sensitization to Alpha-Gal in Patients Consulting an Allergy Unit | International Archives of Allergy and Immunology | Karger Publishers	Int Arch Allergy Immunol	2020	1369 individuals	"The overall prevalence of alpha-gal-sIgE-positive (≥0.10 kUA/L) individuals was 19.9%, and the highest prevalence (30.2%) was found in patients with insect venom allergies. A reported tick bite within the 12 months prior to blood sampling significantly increased the risk of alpha-gal-sIgE positivity (OR 2.084). The ROC curve analysis indicated alpha-gal sIgE ≥0.54 kUA/L as the optimal cutoff poi…	retrospective cross-sectional study	Unknown	N/A	"Exposure to tick bites was assessed by a questionnaire. A receiver operating characteristics (ROC) curve analysis was performed to determine the diagnostic value of alpha-gal sIgE for the diagnosis of alpha-gal syndrome. In the study population (n = 1369), the overall prevalence of alpha-gal-sIgE-positive (≥0.10 kUA/L) individuals was 19.9%, and the highest prevalence (30.2%) was found in patien…	"In allergy care settings, alpha-gal-sIgE positivity is a common finding. Alpha-gal sIgE is a sensitive marker in the diagnosis of alpha-gal syndrome but has limited predictive value for the characteristics or severity of this allergy."
Bellamy P, Sanderson WT, Winter K, Stringer JW, Kussainov N, Commins SP	Prevalence of alpha-gal sensitization among Kentucky timber harvesters and forestry and wildlife practitioners	Prevalence of alpha-gal sensitization among Kentucky timber harvesters and forestry and wildlife practitioners	J Allergy Clin Immunol Pract	2021	46 loggers, applied forestry, and fish and wildlife practitioners	"A total of 46 loggers, applied forestry, and fish and wildlife practitioners enrolled in the study (Table I). The participants had a wide range of years of work experience in forest_x0002_related jobs (average 12 years). The participants reported spending an average of 4 days per week working outdoors. When asked to estimate their prior tick exposures, participants reported removing an attached …	"cross-sectional study targeting workers in timber harvesting and aligned forestry and wildlife professionals was conducted in Kentucky"	Unknown	N/A	N/A (IgE testing)	"A major limitation of this study was the small sample size and limited power to detect associations with immunoglobulin levels. However, this study showed a high prevalence of immune reaction to alpha-gal in a population with frequent exposure to tick bites. This finding is comparable to the prevalence observed in a population of forest wardens, lumbermen, and private hunters in Germany. It is u…
Fischer J, Lupberger E, Hebsaker J, Blumenstock G, Aichinger E, Yazdi AS, Reick D, Oehme R, Biedermann T	Prevalence of type I sensitization to alpha-gal in forest service employees and hunters	Prevalence of type I sensitization to alpha‐gal in forest service employees and hunters - Fischer - 2017 - Allergy - Wiley Online Library	European Journal of Allergy and Clinical Immunology	2017	300 forest service employees and hunters from southwest Germany	"In the study population, the prevalence of alpha-gal-sIgE-positive (≥0.10 kUA/L) individuals was 35.0%, whereas the prevalence of individuals with alpha-gal-sIgE levels ≥0.35 kUA/L was 19.3%. Alpha-gal-sIgE positivity was associated with total IgE levels and recent tick bites. Mammalian meat-induced delayed anaphylaxis was found in 8.6% of the participants with alpha-gal-sIgE levels ≥0.35 kUA/L.…	See subject characteristics (from serosurvey of region)	1996-1999	454 resident patients (propensity score matching)		"Forest service employees and hunters compose a population with a high prevalence of alpha-gal-sIgE positivity and carry a considerable risk of red meat allergy."
D'Souza M, Lania M	Recurring Gastrointestinal Symptoms as a Novel Presentation of Alpha-Gal Allergy	Official journal of the American College of Gastroenterology | ACG	The American Journal of Gastroenterology	2020	1 case	"A 46 year old male with a past medical history of hypothyroidism, gastroesophageal reflux disease, hypertriglyceridemia, seasonal allergies and asthma presented with abdominal pain. His first episode occurred two years ago after the ingestion of prime rib, at which time he developed abdominal pain, nausea, and vomiting. Subsequently, he noticed abdominal pain after eating any red meat. Each abdo…	case report	Unknown	N/A	1 case	"The first alpha-gal allergy to mammalian meat was documented in 2006 and it is still not fully understood. It is proposed that remnant alpha-gal from previous mammalian blood meals are transmitted to humans through the saliva of Amblyomma americanum (lone star tick), which is endemic to the southwest region of the United States. After ingestion of mammalian meat containing alpha-gal, the alpha-g…
Hamsten C, Tran TAT, Starkhammer M, Brauner A, Commins SP, Platts-Mills TAE, van Hage M	Red meat allergy in Sweden: Association with tick sensitization and B-negative blood groups	Red meat allergy in Sweden: Association with tick sensitization and B-negative blood groups - Journal of Allergy and Clinical Immunology	J Allergy Clin Immunol	2013	"39 patients with a history of allergic reactions after consumption of mammalian meat and IgE against alpha-Gal"	"With the exception of 2 patients, they all described delayed symptoms in which urticaria was dominant, but as many as 45% had experienced anaphylaxis (Table I). All patients had IgE against α-Gal–containing allergen sources, such as beef and pork, and the majority also had IgE to cow's milk, dog, cat, and moose (see Table E1 in this article's Online Repository at www.jacionline.org). Significant…	cohort study (convenience sample?)	unknown	"Sera from 143 healthy blood donors (Blood Center, Karolinska University Hospital) were tested for IgE antibodies to α-Gal. Sera from 207 patients with confirmed Borrelia species infection (IgG to Borrelia burgdorferi; median ratio, 2.22 arbitrary units (AU); range, 0.9-5.04 AU; cutoff, 0.5 AU [OXOID IDEIA Borrelia burgdorferi IgG, OXOID, Cambridgeshire, United Kingdom]; Department of Clinical Mi…	"A total of 39 patients reporting delayed allergic reactions after consumptions of red meat; attending the Allergy Unit at Södersjukhuset, Stockholm, Sweden; and having IgE to α-Gal were enrolled in the study. All patients were examined by a physician experienced in allergic diseases and responded to a detailed questionnaire regarding symptoms of meat intake and exposure to ticks. Blood samples w…	"Taken together, we here report that there is a strong relationship with tick bites for the production of IgE to α-Gal and, for the first time, that red meat allergy is strongly associated with the B-negative blood groups."
Hashizume H, Fujiyama T, Umayahara T, Kageyama R, Walls AF, Satoh T	Repeated Amblyomma testudinarium tick bites are associated with increased galactose-α-1,3-galactose carbohydrate IgE antibody levels: A retrospective cohort study in a single institution	Repeated Amblyomma testudinarium tick bites are associated with increased galactose-α-1,3-galactose carbohydrate IgE antibody levels: A retrospective cohort study in a single institution - ScienceDirect	Journal of the American Academy of Dermatology	2018	21 healthy volunteers and 115 patients who visited a Japanese hospital department suffering from tick bites (53 skin specimens were obtained)	"Twenty-one healthy volunteers (13 men, 8 women; 40.0 ± 11.7 [range 26-59] years of age) and 115 patients (58 boys and men, 57 girls and women; 64.4 ± 17.7 [range 4-91] years of age), who visited our hospital department suffering from tick bites, were enrolled into this study after providing their informed consent. In total, 53 skin specimens were obtained from the patients and were subjected to …		Unknown	21 healthy volunteers	115 patients	"In Amblyomma tick bite lesions, basophils; eosinophils; and type 2, cytokine-producing T cells infiltrate the skin and alpha-gal IgE antibodies are produced. These findings provide a potential mechanistic connection between Amblyomma bites and red meat hypersensitivity."
Kristian SA, Hwang JH, Hall B, Leire E, Iacomini J, Old R, Galili U, Roberts C, Mullis KB, Westby M, Nizet V	Retargeting pre-existing human antibodies to a bacterial pathogen with an alpha-Gal conjugated aptamer	Retargeting pre-existing human antibodies to a bacterial pathogen with an alpha-Gal conjugated aptamer | Journal of Molecular Medicine	Journal of Molecular Medicine	2015	N/A (bench)	N/A (bench)	"The goal of this study was to provide first in vitro proof of principle of an immunotherapeutic approach using α-Gal-modified aptamers to recruit pre-existing antibodies for an antibacterial function."	Unknown	N/A	N/A	"In summary, we showed that α-Gal linked to a GAS-specific DNA aptamer could label bacteria for recognition by pre-existing anti-Gal antibodies and can mediate host phagocytic uptake and killing in vitro. This proof-of-concept study raises the possibility that any other bacterial pathogen for which a specific alphamer could be designed could be targeted for recruitment of pre-existing human antib…
Stankus T	Reviews of Science for Science Librarians: Alpha-Gal: The Curious Case of Ticks Whose Bite Induces Red Meat Allergies in Humans	Reviews of Science for Science Librarians: Alpha-Gal: The Curious Case of Ticks Whose Bite Induces Red Meat Allergies in Humans: Science & Technology Libraries: Vol 38, No 4	Science and Technology Libraries	2019	N/A (review)	N/A (review)	N/A (review)	Review (2007-2019)	N/A	N/A	"A growing number of tick species have now been demonstrated to induce red meat allergies through biting humans. During the course of the bite, Galactose alpha-1,3-Galactose, commonly abbreviated as alpha-Gal, a carbohydrate not found in humans, but common in four-legged mammals, makes its way through to the bloodstream, triggering antibody production. Subsequent consumption of red meat by bite v…
Hilger C, Fischer J, Wolbing F, Biedermann T	Role and Mechanism of Galactose-Alpha-1,3-Galactose in the Elicitation of Delayed Anaphylactic Reactions to Red Meat	Role and Mechanism of Galactose-Alpha-1,3-Galactose in the Elicitation of Delayed Anaphylactic Reactions to Red Meat | Current Allergy and Asthma Reports	Current Allergy and Asthma Reports	2019	N/A (review)	N/A (review)	N/A (review)	N/A (review)	N/A	N/A	"The anti-α-Gal immune response is complex and characterized by a unique feature. IgM and IgG antibodies have been found to confer protection against pathogens whereas the IgE-response to α-Gal is detrimental and causes severe reactions upon exposure to mammalian meat and other products."
Hawkins RB, Wilson JM, Mehaffey JH, Platts-Mills TAE, Ailawadi G	Safety of Intravenous Heparin for Cardiac Surgery in Patients With Alpha-Gal Syndrome	Safety of Intravenous Heparin for Cardiac Surgery in Patients With Alpha-Gal Syndrome - ScienceDirect	Annals of Thoracic Surgery	2021	8819 cardiac surgery patients at an academic medical center	Of the 8819 patients, 17 (0.19%) had a positive alpha-gal test before cardiac surgery. Of these 17 patients, 4 (24%) had a severe allergic reaction. The median alpha-gal titer was significantly higher in patients with a reaction (75 [interquartile range, 61-96] IU/mL vs 8 [interquartile range, 3-18] IU/mL; P = .006). There were no differences in median heparin loading dose, total dose, or maximum…	"As the assay to measure IgE to alpha-gal was developed in 2007, we included all cardiac surgery patients at the University of Virginia between 2007 and 2019 who received high-dose heparin for cardiopulmonary bypass or transcatheter aortic valve replacement. Perioperative data were obtained from the institution’s Society of Thoracic Surgeons Adult Cardiac Surgery Database. These patients were the…	2007-2019	N/A	8819	"Although alpha-gal is rare in patients undergoing cardiac surgery, there is up to a 50% risk of serious allergic reaction to heparin for cardiopulmonary bypass. Higher preoperative alpha-gal titers may confer a higher risk of severe allergic reaction. For patients with a clinical suspicion of alpha-gal syndrome, we recommend prescreening with IgE levels and premedicating before receiving high do…
Rutkowski K, Sowa P, Mroczko B, Pancewicz S, Rutkowski R, Czupryna P, Groblewska M, Lukaszewicz-Zajac M, Moniuszko-Malinowska A	Sensitisation and allergic reactions to alpha-1,3-galactose in Podlasie, Poland, an area endemic for tick-borne infections	Full article: Sensitisation and allergic reactions to alpha-1,3-galactose in Podlasie, Poland, an area endemic for tick-borne infections	Infectious Diseases	2021	82 subjects in group I (mean age 46 ± 13) included patients from the Department of Infectious Diseases and Neuroinfections of the Medical University of Bialystok, Poland and forest workers from the Podlasie region. Sixteen patients suffered from tick-borne encephalitis (TBE) and fifteen had a co-infection of TBEV, B.burgdorferi and A.phagocytophilum. Patients in group I were subdivided into 5 gro…	"The study population was frequently exposed to ticks and 75% could recall a tick bite. The participants visited forests every day (74%), once a week (8%) or less than once a week (18%). Of 110 subjects, 49 had been vaccinated against TBEV (29 – not; 32 – no information). Of those vaccinated, 10% received their vaccine less than a year earlier, 65% − 2–5 years, 21% − 6–10 years and 4% > 10 years …	" We assessed the prevalence of α-gal sIgE in forest workers and healthy controls in the Podlasie voivodeship, north-eastern Poland; the relationship between α-gal sIgE and allergy to α-gal-containing products; the correlation between α-gal sIgE and anti-Borrelia burgdorferi and anti-tick-borne encephalitis virus (TBEV) antibodies; the relationship between α-gal sIgE and markers of infection with…	unknown	"82 subjects in group I (mean age 46 ± 13) included patients from the Department of Infectious Diseases and Neuroinfections of the Medical University of Bialystok, Poland and forest workers from the Podlasie region. Sixteen patients suffered from tick-borne encephalitis (TBE) and fifteen had a co-infection of TBEV, B.burgdorferi and A.phagocytophilum. Patients in group I were subdivided into 5 gr…	82 subjects in group I (mean age 46 ± 13) included patients from the Department of Infectious Diseases and Neuroinfections of the Medical University of Bialystok, Poland and forest workers from the Podlasie region. Sixteen patients suffered from tick-borne encephalitis (TBE) and fifteen had a co-infection of TBEV, B.burgdorferi and A.phagocytophilum. Patients in group I were subdivided into 5 gro…	"Our data support the link between I.ricinus ticks and the production of α-gal sIgE and confirm that the pathogens carried by ticks we examined for do not seem implicated in this immune response."
Platts-Mills T	Sensitisation of Forest workers to the oligosaccharide galactose alpha-1, 3-galactose (alpha-gal) is strongly associated with tick bites but not with evidence of tick borne infections	Full article: Sensitisation of Forest workers to the oligosaccharide galactose alpha-1, 3-galactose (alpha-gal) is strongly associated with tick bites but not with evidence of tick borne infections	Infectious Diseases	2022	N/A (commentary)	N/A (commentary on Rutkowski K, Sowa P, Mroczko B. et al. Sensitisation and allergic reactions to alpha-1, 3-galactose in Podlasi, Poland, an area endemic for tick-borne infections. Infect Dis. 2022.)	N/A (commentary)	N/A (commentary)	N/A	N/A	"This paper from London and Poland is about a detailed evaluation of forest workers, who had a high prevalence of tick bites, confirms the strong association between tick bites and IgE responses to alpha-gal. In addition, this is the best evidence yet from an infectious disease group that the presence of these IgE antibodies is not associated with evidence of infection with tick borne pathogens. …
Ranasinghe T, Aberathna IS, Jayamali J, Nimasha T, Chathurangika H, Peranathatajah D, Colambage H, Malavige GN, Jeewandara C	Sensitization to alpha‐gal as a cause of idiopathic anaphylaxis	Sensitization to alpha‐gal as a cause of idiopathic anaphylaxis - PMC	Clinical and Translational Allergy	2023	"200 patients with anaphylaxis screened at the clinic, 65 patients were considered to have IA."	"Of the 65 patients, 42 (64.6%) were females and 49 (75.38%) were adults. Eight (12.3%) had grade 1 anaphylaxis, forty‐six (70.8%) grade 2 anaphylaxis, and eleven (16.9%) grade 3 anaphylaxis. The allergen sensitization pattern is shown in (Table 1). Thirty‐four (52.3%) patients were found to have specific IgE to alpha‐gal. The other main allergens sensitized were house dust mites, twenty (30.8%),…	observational study	January to December 2021	N/A (65 idiopathic anaphylaxis cases were taken from a pool of 200 anaphylaxis cases of known etiology)	65	"In summary, a large proportion of patients presenting with IA were found to be sensitized to alpha‐gal, which was the likely cause of their anaphylaxis. However, further studies need to be done to ascertain the significance of alpha‐gal sensitization among the general Sri Lankan population."
Ebo DG, Faber M, Sabato V, Leysen J, Gadisseur A, Bridts CH, de Clerck LS	SENSITIZATION TO THE MAMMALIAN OLIGOSACCHARIDE GALACTOSE-ALPHA-1,3- GALACTOSE (ALPHA-GAL): EXPERIENCE IN A FLEMISH CASE SERIES	SENSITIZATION TO THE MAMMALIAN OLIGOSACCHARIDE GALACTOSE-ALPHA-1,3- GALACTOSE (ALPHA-GAL): EXPERIENCE IN A FLEMISH CASE SERIES: Acta Clinica Belgica: Vol 68, No 3	Acta Clinical Belgica	2014	"10 adults with mammalian meat, dairy products and gelatin allergies were examined using quantification of specific IgE and/or skin prick test for red meat, milk, milk components, gelatin, cetuximab and eptacog alpha."	"Most patients demonstrate quite typical clinical histories and serological profiles, with anti-α-gal titers varying from less than 1% to over 25% of total serum IgE. All patients demonstrate negative sIgE for gelatin, except the patient with a genuine gelatin allergy. All patients also demonstrated a negative sIgE to recombinant milk components casein, lactalbumin and lactoglobulin. Specific IgE…	unclear (case series/convenience sample?)	Unknown	N/A	"10 adults with mammalian meat, dairy products and gelatin allergies were examined using quantification of specific IgE and/or skin prick test for red meat, milk, milk components, gelatin, cetuximab and eptacog alpha."	"This series confirms the importance of the α-gal carbohydrate moiety as a potential target for allergy to mammalian meat, dairy products and gelatin (oral, topical or parenteral) in a Flemish population of meat allergic adults. It also confirms in vitro tests to mammalian meat generally to be more reliable than mammalian meat skin tests, but that diagnosis can benefit from skin testing with cetu…
Fischer J, Riel S, Fehrenbacher B, Frank A, Schaller M, Biedermann T, Hilger C, Mackenstedt	Spatial distribution of alpha-gal in Ixodes ricinus – A histological study	Spatial distribution of alpha-gal in Ixodes ricinus – A histological study - ScienceDirect	Ticks and Tick-borne Diseases	2020	N/A (bench)	unknown number of Fed and unfed Ixodes ricinus females	N/A (bench)	Unknown	N/A (bench)	N/A (bench)	"Our data suggest that alpha-gal is not ubiquitously expressed in tick tissue but is present in both fed and unfed ticks. The findings also indicate that both the metabolic incorporation of constituents from a mammalian blood meal and endogenous production contribute to the presence of alpha-gal epitopes in ticks."
Pitsios C, Dimitrou A, Vassilopoulou E	Speculations on red meat allergy due to D-Gal; its connection to coronary artery disease, suggested dietary guidance and allergy testing	https://www.eurannallergyimm.com/wp-content/uploads/2021/06/volume-speculations-meat-allergy-gal-connection-4415allasp1.pdf	Eur Ann Allergy Clin Immunol	2021	N/A (review/commentary)	N/A (review/commentary)	N/A (review/commentary)	unknown	N/A	N/A	"Until larger epidemiologic, clinical and lab studies will clear the landscape of the connection between CAD, atopy and mammalian meat allergy (table I), it would be wise to advice and educate patients with α-Gal allergy for a strict avoid_x0002_ance of all α-Gal containing products and prescribe a regular cardiovascular check-up. The other way around, CAD patients should be probably checked for …
Pitsios C, Dimitrou A, Vassilopoulou E	Speculations on the connection of a-Gal allergy to coronary artery disease	f8c1ee857da1a50822c88d9ff0072131.pdf	Preprint	2020	N/A (commentary, follow-up to group's earlier case reports)	N/A	N/A	N/A	N/A	N/A	"Should a patient with CAD be tested for α-Gal? Screening in vivoand in vitro tests have been established as prevention in the field of Cardiology. The impact of α-Gal should further be investigated and compared between areas with high prevalence of sensitization due to tick bites and tick bites free. Metabolomic profiling of such patients will clarify the future of α-Gal allergy"
McGill SK, Richards RD, Commins SP	Suddenly Steakless: A Gastroenterologist's Guide to Managing Alpha-Gal Allergy	Official journal of the American College of Gastroenterology | ACG	The American Journal of Gastroenterology	2022	1 teaching case (unclear if real or composite)	"A 58-year-old woman with no medical history presented to our GI clinic in 2018 with 2 months of abdominal bloating, diarrhea, mucous in the stools, and urgency to have bowel movements. She had no rash, difficulty in breathing, or dizziness. Stool studies for fecal pathogens and fecal calprotectin were normal. Serum alpha-gal immunoglobulin (Ig)E was 1.27 kU/L (upper limit of normal <0.35 kU/L). …	case vignette with teaching points	Unknown	N/A	3 case patients	"Alpha-gal allergy is an emerging clinical syndrome, and gastroenterologists, particularly those practicing in the Southeast, Midwest, and mid-Atlantic regions, along with those in Europe, Asia, and Africa, may see patients who have GI symptoms from this allergy to mammalian products. We need more research to better understand the epidemiology, pathophysiology, and outcomes of patients with GI-is…
Iweala OI, Choudhary SK, Addison CT, Commins SP	T and B Lymphocyte Transcriptional States Differentiate between Sensitized and Unsensitized Individuals in Alpha-Gal Syndrome	T and B Lymphocyte Transcriptional States Differentiate between Sensitized and Unsensitized Individuals in Alpha-Gal Syndrome	International Jouranl of Molecular Sciences	2021	seven controls, 15 AGS participants, and two participants sensitized but not allergic to alpha-gal	"We recruited 40 total participants for this study (Tables S1 and S2). Of these, 21 provided peripheral blood mononuclear cells (PBMCs) for the multiplex gene expression analysis only; 16 provided PBMCs for flow cytometry only, and 3 participants provided PBMCs for both analyses. Of the 24 total participants who provided PBMCs for the transcriptional analysis portion of this study, 7 were control…	See "Subject Characteristics"	Unknown	N/A	"We investigated the transcriptional profiles of the PBMCs from the alpha-gal-sensitized individuals and the unsensitized, non-allergic control individuals. We extracted RNA from PBMCs and used the digital multiplexed NanoString® nCounter analysis system to perform gene expression profiling. We analyzed our RNA samples using the nCounter PanCancer immune profile panel, which incorporated 770 huma…	"The top differentially expressed genes (DEG) between AGS subjects and controls included transcription factors regulating immune gene expression, such as the NFκB pathway (NFKBIA, NFKB2, REL), antigen presentation molecules, type 2/allergic immune responses, itch, and allergic dermatitis. The differential expression of genes linked to T and B cell function was also identified, including transcrip…
Baddour E	The Accidental Vegetarian: Object-Oriented Ontology at the Intersection of Alpha-Gal Mammalian Meat Allergy	The Accidental Vegetarian: Object-Oriented Ontology at the Intersection of Alpha-Gal Mammalian Meat Allergy | SpringerLink	The Accidental Vegetarian: Object-Oriented Ontology at the Intersection of Alpha-Gal Mammalian Meat Allergy	2020	N/A (philosophy book chapter)	N/A	N/A	N/A	N/A	N/A	"The decision to become vegan/vegetarian involves considerations including identity, ethics, morality, and health at the junction of nourishment. Historically, the significance of dietary choice invokes passion rooted in the social, cultural, or ideological and is highly personal. This chapter uses Object-Oriented Ontology (OOO) to explore a different motivation for vegetarianism: alpha-gal, a “n…
Steinke JW, Platts-Mills TAE, Commins SP	The alpha-gal story: Lessons learned from connecting the dots	The alpha-gal story: Lessons learned from connecting the dots - ScienceDirect	J Allergy and Clin Immunol	2015	N/A	N/A	N/A (review/commentary article)	N/A (references from 2007-2015)	N/A	N/A	"Results of our studies and those of others strongly suggest that tick bites are a cause, if not the only significant cause, of IgE antibody responses to alpha-gal in the southern, eastern, and central United States; Europe; Australia; and parts of Asia. Typical immune responses to carbohydrates are considered to be T-cell independent, whereas IgE antibody production is thought to involve sequent…
Koneti B	The Alpha-Gal Syndrome: A Life-Threatening Allergy	The Alpha-Gal Syndrome: A Life-Threatening Food Allergy - Voice of Frisco	Voice of Frisco (blog post/journal item)	2023	N/A (review)	N/A (review)	N/A (review)	N/A	N/A	N/A	""As more cases and research sheds light on the underlying mechanisms, medical professionals and the public can work together to minimize the risk and impact of Alpha-gal Syndrome. Raising awareness about this unique allergy and its link to tick bites and adopting preventive measures will be vital to protect public health and ensure a safer outdoor experience for all. Remember to take the necessa…
De La Fuente J, Pacheco I, Villar M, Cabezas-Cruz A	The alpha-Gal syndrome: new insights into the tick-host conflict and cooperation	The alpha-Gal syndrome: new insights into the tick-host conflict and cooperation | Parasites & Vectors	Parasites & Vectors	2019	N/A	N/A (review)	N/A (review article)	N/A (literature from 2007-2019)	N/A	N/A	"The AGS has been associated with tick bites and constitutes a growingly diagnosed disease worldwide. Nevertheless, many questions remain to be elucidated on the tick proteins and immune mechanisms triggering this syndrome, and the protective response against pathogen infection elicited by anti-α-Gal antibodies. Future research should focus at the identification of tick proteins involved in the p…
Capriotti T, Martinez D, Trexler O, Irawandi A	The Alpha-Gal Syndrome: Unique Tick-Borne Illness on the Rise	The Alpha-Gal Syndrome: Unique Tick-Borne Illness on the Rise - Clinical Advisor	Clinical Advisor (www.clinicaladvisor.com)	2024	N/A (review)	N/A (review)	N/A (review)	Review (literature from 2007 to 2024)	N/A	N/A	"Most commonly found in the southeastern portion of the US, a bite from the lone-star tick can cause alpha-gal syndrome. This is a food allergy to mammalian meats (including beef, pork, and lamb). Symptoms involve a pruritic skin rash and gastrointestinal distress hours after eating red meat. Patient education is important regarding how to avoid tick exposure and apply insect repellents. An aller…
Mehlich J, Fischer J, Hilger C, Swiontek K, Morisset M, Codreanu-Morel M, Schiener M, Blank S, Ollert M, Darsow U, Biedermann T, Eberlein B	The basophil activation test differentiates between patients with alpha-gal syndrome and asymptomatic alpha-gal sensitization	The basophil activation test differentiates between patients with alpha-gal syndrome and asymptomatic alpha-gal sensitization - ScienceDirect	J Allergy and Clin Immunol	2019	Total of 51 subjects (21 patients with alpha-gal syndrome, 12 alpha-gal–sensitized subjects, and 18 control subjects)	"Thirty-three of them had alpha-gal sensitization, which was defined as values of specific alpha-gal IgE of 0.10 kU/L or greater, according to a prior study.15 Twenty-one patients had alpha-gal syndrome (P patients) and were given a diagnosis based on positive oral food challenge results or presented with a very convincing medical history of systemic type I reactions of severity grade I to III (a…	"Skin tests, sIgE measurements, and total IgE and tryptase levels Skin prick tests (SPTs) were performed with commercially available pork, beef, and milk extracts, as well as grass, birch, Dermatophagoides pteronyssinus, and cat allergens (Allergopharma GmbH & Co. KG, Reinbek, Germany, and ALK-Abelló A/S, Hørsholm, Denmark), for atopic screening. Skin prick-to-prick tests (SPPTs) were carried out…	Unknown	18 control subjects	21 patients with alpha-gal syndrome and 12 alpha-gal–sensitized subjects	"The basophil activation test should be considered as an additional diagnostic test before performing time-consuming and potentially risky oral provocation tests. The %CD63+/anti-FcεRI ratio for all allergens and AUCs for pork kidney were the best parameters for distinguishing patients with alpha-gal syndrome from subjects with asymptomatic alpha-gal sensitization."
Kageyama, Reiko; Fujiyama, Toshiharu; Satoh, Takahiro; Keneko, Yasuhito; Kitano, Seiya; Tokura, Yoshiki; Hashizume, Hideo	The contribution made by skin‐infiltrating basophils to the development of alpha‐gal syndrome.	EBSCOhost | 138851406 | The contribution made by skin‐infiltrating basophils to the development of alpha‐gal syndrome.	Allergy	2019	112 patients with new tick bites who presented at authors' hospital	"Stratified the patients visiting authors' hospital with new tick bites according to their past tick bite histories, where the historical number of bites they had received was added to the new one (1 tick bite [1°], 2 tick bites [2°], or ≥3 tick bites [≥3°]).... More than 80% of the ticks were identified as Amblyomma testudinarium (most are nymphs; a few are adults and no larvae). The levels of s…	cohort study (convenience sample?)	Unknown	N/A	N/A (cases stratified by tick bite)	"Our findings shed light on the collaborative association of basophils and T cells in terms of clarifying the mechanisms involved in allergic disorders."
Vongsavath T, Tun KM, Haque L, Manne V	The Diagnosis and Treatment of Alpha-Gal Syndrome: A Review	Official journal of the American College of Gastroenterology | ACG	The American Journal of Gastroenterology	2024	N/A (review)	N/A (review)	N/A (review)	Review (literature from 2007-2024)	N/A	N/A	"In all, the majority of patients reported improved GI symptoms following dietary avoidance of meats and gelatin products. Potential differences between gender, blood type, and IgE concentrations have been reported. There is some evidence to suggest that while tick and other environmental exposures increase risk for AGS development, that there are also familial ties. Whether this is related to ge…
Commins SP, Jerath MR, Platts-Mills T	The glycan did it: how the α-gal story rescued carbohydrates for allergists — a US perspective	The glycan did it: how the α-gal story rescued carbohydrates for allergists — a US perspective | Allergo Journal	Allergo Journal	2016	N/A (review)	N/A	N/A	N/A	N/A	N/A	"e _x0005_nding that IgE to α-gal explains two novel forms of anaphylaxis has not only changed several established rules about allergic disease, but has opened up at least two new areas of research. e results provide evidence that: IgE responses to an oligosaccharide can induce signi_x0005_cant or severe allergic symptoms, ticks can induce high titer food speci_x0005_c IgE responses in adult li…
Macdougall JD, Thomas KO, Iweala OI	The Meat of the Matter: Understanding and Managing Alpha-Gal Syndrome	Full article: The Meat of the Matter: Understanding and Managing Alpha-Gal Syndrome	ImmunoTargets and Therapy	2022	Unknown	Unstated number of 1) immune cell populations involved in the sensitization and effector phases of alpha-gal syndrome and describe the current understanding of why allergic responses to ingested alpha-gal can be delayed by several hours. 2) the foundation of management in alpha-gal syndrome, namely avoidance, but also discuss the use of antihistamines, mast cell stabilizers, and 3) emerging role …	N/A (review article)	Unknown (literature covers 2007-2022)	N/A	N/A	"Alpha-gal syndrome influences the safety and tolerability of medications and medical devices containing or derived from mammalian products and impacts quality of life well beyond food choices."
Smorodin E, Sergeyev B, Klaamas K, Chuzmarov V, Kurtenkov O	The Relation of the Level of Serum Anti-TF, -Tn and -Alpha-Gal IgG to Survival in Gastrointestinal Cancer Patients	The Relation of the Level of Serum Anti-TF, -Tn and -Alpha-Gal IgG to Survival in Gastrointestinal Cancer Patients - PMC	Int J Med Sci	2013	"The level of anti-TF (Thomsen-Friedenreich antigen), -Tn and -αGal IgG was analysed in the serum of patients with gastric (n = 83) and colorectal (n = 51) cancers in the long-term follow-up, using ELISA with polyacrylamide glycoconjugates. To evaluate overall survival and the risk of death, the Kaplan-Meier method and the Cox proportional hazards model were used in the univariate analysis of pat…	"A significantly better survival was observed: (1) in patients with an increased level of anti-TF antibodies (all, stage III, T2-4, N1-2 and G3; P = 0.004-0.038, HR = 0.16-0.46); and (2) in patients with an increased level of anti-Tn antibodies (G1-2 tumors; P = 0.034-0.042, HR = 0.34-0.47). A significantly worse survival was observed in gastrointestinal, gastric and colorectal groups with an inc…	cohort study (convenience sample?)	unknown	N/A	patients with gastric (n = 83) and colorectal (n = 51) cancers in the long-term follow-up	"The preoperative levels of anti-TF, -Tn and -αGal antibodies and their dynamics are of prognostic significance. The method for the determination of circulating anti-carbohydrate antibodies may be a useful supplement in clinical outcome assessment."
Commins SP, James HR, Kelly LA, Pochan SL, Workman LJ, Perzanowski MS, Kocan KM, Fahy JV, Nganga LW, Ronmark E, Cooper PJ, Platts-Mills TAE	The relevance of tick bites to the production of IgE antibodies to the mammalian oligosaccharide galactose-α-1,3-galactose	The relevance of tick bites to the production of IgE antibodies to the mammalian oligosaccharide galactose-α-1,3-galactose - ScienceDirect	J Allergy Clin Immunol	2011	Patients presenting to clinic in Charlottesville for evaluation of recurrent anaphylaxis or severe urticarial reactions (n = 121), asthma (n = 56) or control subjects (n = 40) were enrolled and provided serum.	"Over the last 3 years, we have had the opportunity to follow serum IgE responses prospectively in 3 subjects whose sera were available from before they experienced multiple tick bites. In each case IgE antibody levels to alpha-gal increased more than 20-fold after tick bites, and there was a parallel, although not identical, increase in total IgE levels (Fig 1). Furthermore, 2 of these subjects …	"We sought to investigate possible causes of this IgE antibody response, focusing on evidence related to tick bites, which are common in the region where these reactions occur."	Unknown	control subjects (n = 40) were enrolled and provided serum	"Patients presenting to clinic in Charlottesville for evaluation of recurrent anaphylaxis or severe urticarial reactions (n = 121), asthma (n = 56) were enrolled and provided serum. Of these, the most recently enrolled 125 subjects responded to a full questionnaire, including questions about tick bites. Patients who specifically presented with urticarial or anaphylactic reactions were enrolled as…	"The results presented here provide evidence that tick bites are a cause, possibly the only cause, of IgE specific for alpha-gal in this area of the United States. Both the number of subjects becoming sensitized and the titer of IgE antibodies to alpha-gal are striking. Here we report the first example of a response to an ectoparasite giving rise to an important form of food allergy."
Kersh GJ, Salzer J, Jones ES, Binder AM, Armstrong PA, Choudhary SK, Commins GK, Amelio CL, Kato CY, Singleton J, Biggerstaff BJ, Beard CB, Petersen LR, Commins SP	Tick bite as a risk factor for alpha-gal–specific immunoglobulin E antibodies and development of alpha-gal syndrome	Tick bite as a risk factor for alpha-gal–specific immunoglobulin E antibodies and development of alpha-gal syndrome - ScienceDirect		2023		"Case patients were individuals aged above or equal to 18 years presenting at a university-based allergy clinic for diagnosis and treatment of AGS from 2019 to 2020. The patients were approached at the end of a clinic visit for enrollment as a case. Case patients were not required to have confirmatory laboratory evidence of elevated alpha-gal sIgE level at the time of enrollment but were required…	"On the day of enrollment, all participants had venous blood drawn into serum separator tubes. All whole blood samples were separated into serum by centrifugation within 24 hours of collection and stored at 4°C for no more than 24 hours before further processing. Total IgE and alpha-gal sIgE antibodies were measured using commercially available ImmunoCAP assays (Thermo Fisher/Phadia, Portage, Mic…	2019-2020	191 controls	82 case patients	"The results define tick bite as a risk factor for AGS and elevated alpha-gal sIgE level."
Robison SW	Tick Bites And Delayed Anaphylaxis To Red Meat: Rare Alpha-Gal Allergy In Florida	ajrccm-conference.2017.195.1_MeetingAbstracts.A5325	Am J Resp Crit Care Med	2017	1 adult case patient	"A 65-year-old gentleman presented to the allergy and immunology clinic for an evaluation of episodes of “spontaneous” anaphylaxis. Per the patient’s report, the episodes began about 10 years ago. They vary in severity: sometimes he only develops urticaria, but other times he develops severe hypotension and is taken to the emergency department. The episodes occur more frequently at night, and he …	case report	Unknown	N/A	1 case patient	"Even though Florida has a low prevalence of Lone Star Tick-associated disease, the geographic distribution of this tick is expanding. An accurate diagnosis led to significant diet modifications for this patient which may be life saving."
Wilson JM, Erickson L, Levin M, Ailsworth SM, Commins SP, Platts-Mills TAE	Tick bites, IgE to galactose-alpha-1,3-galactose and urticarial or anaphylactic reactions to mammalian meat: The alpha-gal syndrome	Tick bites, IgE to galactose‐alpha‐1,3‐galactose and urticarial or anaphylactic reactions to mammalian meat: The alpha‐gal syndrome - Wilson - 2024 - Allergy - Wiley Online Library	European Journal of Allergy and Clinical Immunology	2024	N/A (review)	N/A (review)	N/A (review)	Review (literature from 2007-2024)	N/A	N/A	"In addition to classic allergic symptomatology such as urticaria and anaphylaxis, AGS is increasingly recognized as a cause of isolated gastrointestinal morbidity and alpha-gal sensitization has also been linked with cardiovascular disease. The unusual link with tick bites may be explained by the fact that allergic cells and mediators are mobilized to the site of tick bites and play a role in re…
Zia H, Sturgill JL, Maskey AP, McCoy M, Hadid W, Rana H	Tick Borne Disease, Ehrlichosis as Risk Factor for Alpha-gal Syndrome: A Case Report	2024;209:A5293	Am J Resp Crit Care Med	2024	1 (case report)	"Our patient is a 68-year-old female with past history of tobacco abuse, hypothyroidism, and hypertension. She presented with complaints of having low grade fevers, chills and myalgias. Upon arrival, Patient was hemodynamically stable. Laboratory values were remarkable for bicytopenia with neutropenia (white cell count of 1.24 x 10*3uL) and thrombocytopenia (platelet count of 47 x 10*3uL) and tra…	case report	Unknown	N/A	1 (case report)	"This case highlights the importance of increasing awareness regarding testing for alpha-gal syndrome after tick borne illness especially in endemic areas. Moreover, this delayed IgE mediated response to an oligosaccharide, alpha gal, has challenged long established rules regarding allergic disease. Ticks can cause high titer food specific IgE responses in adult life breaking long-held periods of…
Young I, Prematunge C, Pussegoda K, Corrin T, Waddell L	Tick exposures and alpha-gal syndrome: A systematic review of the evidence	Tick exposures and alpha-gal syndrome: A systematic review of the evidence - ScienceDirect	Ticks and Tick-borne Diseases	2021	N/A	"A structured search for literature in eight bibliographic databases was conducted in January, 2020. Grey literature and verification searches were also performed. The exposure of interest was tick bites, and the outcome of interest was AGS. All primary research study designs were eligible for inclusion. References were screened for relevance, and data extraction and risk-of-bias assessment were …	N/A (review article)	N.A (references from 2007-2021)	N/A	N/A	"he existing evidence suggests tick bites lead to α-Gal-specific IgE sensitization, which can cause AGS, but further research is needed to clarify if AGS is only attributable to certain tick species and whether other vectors may trigger AGS. Additional research is needed on risk factors for AGS development, evaluation of diagnostic immunoassays, and the epidemiology and distribution of AGS in dif…
Maldonado-Ruiz LP, Boorgula GD, Kim D, Fleming SD, Park Y	Tick Intrastadial Feeding and Its Role on IgE Production in the Murine Model of Alpha-gal Syndrome: The Tick “Transmission” Hypothesis	Frontiers | Tick Intrastadial Feeding and Its Role on IgE Production in the Murine Model of Alpha-gal Syndrome: The Tick “Transmission” Hypothesis	Front Immunol	2022	see "subject characteristics"	"The study was divided into two experiments: Experiment 1) was sensitization to alpha-gal by various feeding stages of A. americanum tick bites, and Experiment 2) was sensitization to the feedings of different species of ticks. For Experiment 1, we used eighty-two aGT-KO mice (40 females, 72 males) and 48 C57BL/6 wild-type mice (24 females, 24 males). For Experiment 2, we used 58 aGT-KO mice (31 …	"We employed alpha-galactosyltransferase knockout mutant mice (aGT-KO) to test the differences in the responses to ticks that were partially fed on bovine blood."	Unknown	Experiment 1) 48 C57BL/6 wild-type mice (24 females, 24 males). Experiment 2) N/A	Experiment 1) 82 aGT-KO mice (40 females, 72 males). Experiment 2) 58 aGT-KO mice (31 females, 27 males)."	"Immunoglobulins for aGal are known to be an important component as protective antigens against human pathogens (43–45). Many pathogens, including those vectored by arthropods, carry aGal (46–50). A number of tick-associated bacteria have been identified as aGal producer, hence, a role for these bacteria in the sensitization of AGS has been proposed (51, 52). Bacterial association of the AGS need…
Sharma SR, Karim S	Tick Saliva and the Alpha-Gal Syndrome: Finding a Needle in a Haystack	Frontiers | Tick Saliva and the Alpha-Gal Syndrome: Finding a Needle in a Haystack	Frontiers in Cellular and Infection Microbiology	2021	N/A (review)	N/A (review)	N/A (review)	Review (literature from 2007-2021)	N/A	N/A	"This article reviews the current understanding of AGS and its involvement with tick species."
Choudhury SK, Karim S, Iweala OI, Choudhary S, Crispell G, Sharma SR, Addison CT, Kulis M, Herrin BH, Little SE, Commins SP	Tick salivary gland extract induces alpha-gal syndrome in alpha-gal deficient mice	Tick salivary gland extract induces alpha‐gal syndrome in alpha‐gal deficient mice - Choudhary - 2021 - Immunity, Inflammation and Disease - Wiley Online Library	Immunity, Inflammation, and Disease	2021		Eight- to ten-weeks old mice with a targeted inactivation of alpha-1,3-galactosyltransferase (AGKO)	"Eight- to ten-weeks old mice with a targeted inactivation of alpha-1,3-galactosyltransferase (AGKO) were injected intradermally with 50 μg of Aa tick salivary gland extract (TSGE) on days 0, 7, 21, 28, 42, and 49. Total IgE and alpha-gal sIgE were quantitated on Day 56 by enzyme-linked immunosorbent assay. Mice were challenged orally with 400 mg of cooked pork kidney homogenate or pork fat. Reac…	Unknown	N/A	N/A	"TSGE-sensitized AGKO mice generate sIgE to alpha-gal and demonstrate characteristic allergic responses to pork fat and pork kidney. In keeping with the AGS responses documented in humans, mice reacted more rapidly to organ meat than to high fat pork challenge. This mouse model establishes the central role of tick bites in the development of AGS and provides a small animal model to mechanisticall…
Choudhary S, Commins S, Karim S	Tick salivary gland extract may act as an adjuvant to induce alpha-gal syndrome in alpha-gal deficient mice	Tick salivary gland extract may act as an adjuvant to induce alpha-gal syndrome in alpha-gal deficient mice - Journal of Allergy and Clinical Immunology	J Allergy Clin Immunol	2022	N/A (mouse model)	N/A	Experimental study (" Since Am ticks do not contain endogenous alpha-gal, we used this species to test whether feeding Am ticks an alpha-gal-containing blood meal could sensitize AGKO mice and produce alpha-gal syndrome (AGS).")	Unknown	N/A	N/A	"Our results raise the possibility that tick saliva may act as an adjuvant to induce an alpha-gal IgE response following bites from any tick recently fed on an alpha-gal containing host. Overall these findings warrant further investigation as it expands relevant tick species posing a risk for the development of AGS in humans."
Stone CA, Choudhary S, Patterson MF, Rukasin CRF, Coleman DT, Phillips EJ, Commins SP	Tolerance of porcine pancreatic enzymes despite positive skin testing in alpha-gal allergy	Tolerance of porcine pancreatic enzymes despite positive skin testing in alpha-gal allergy - The Journal of Allergy and Clinical Immunology: In Practice	J Allergy Clin Immunol Pract	2020	2 case patients	"The first patient was a 41-year-old woman seen in 2016 at the University of North Carolina, who developed recurrent heart racing, headache, and nightly gastrointestinal distress after 2 tick bites in May 2011. In June 2014, she was diagnosed with chronic pancreatitis when she presented with nausea, vomiting, and chronic diarrhea and an elevated serum lipase level 3 times the upper limit of norma…	case series	2010s (both patients had multiple visits throughout the decade)	N/A	2 case patients	"Our case study of these 2 alpha-gal allergic patients therefore confirms the presence of positive prick testing to porcine pancreatic enzyme replacement, and that in vitro binding of alpha-gal sIgE to these products can be detected in the laboratory. We also demonstrate that the same 2 patients tolerated porcine pancreatic enzymes despite positive skin prick testing and in vitro sIgE binding, su…
Choudhury S	Transcriptional analysis of B cells from patients with alpha-gal allergy	Transcriptional analysis of B cells from patients with alpha-gal allergy - Journal of Allergy and Clinical Immunology	J Allergy and Clin Immunol	2020	N/A (bench)	"B cells were enriched from alpha-gal allergic and control subjects by negative selection and sorted for CD27highCD38highIgE+aGal+CD138- plasmabast, one cell/well into a 96-well BD precise plate. Target genes were amplified, sequenced and data were analyzed using BD genomic data view software. In conjunction, additional enriched B cell preparations from control and alpha-gal-allergic subjects wer…	N/A (bench)	Unknown	N/A (bench)	N/A (bench)	"Subjects with alpha-gal allergy appear to have a strikingly higher percentage of circulating plasmablasts than control subjects. Moreover, these plasmablasts express a distinct transcriptional repertoire consistent with a robust inflammatory stimulus which likely explains the shift from immune tolerance of red meat to clinical food allergy."
Blackburn CM, Pattarabanjird T, Qiao H, Drago F, Marshall M, Erickson LD, McNamara CA	Uncovering Mechanisms Between Oligosaccharide Galactose-alpha 1,3-galactose (alpha-gal) Sensitization And Atherosclerosis	Abstract 525: Uncovering Mechanisms Between Oligosaccharide Galactose-alpha 1,3-galactose (alpha-gal) Sensitization And Atherosclerosis | Arteriosclerosis, Thrombosis, and Vascular Biology	Arteriosclerosis, Thrombosis, and Vascular Biology	2022	N/A	"CCL20 treatment did not increase the total percent of SWM B cells; however, there was a 2-3-fold increase in CCR6+ SWM B cells compared to CCR6- SWM B cells. CCL20 treated CCR6+ SWM B cells have an average of 7% increase of phosphorylated mTOR in total SWM B cells compared to nonCCL20 treated CCR6+ SWM B cells."	"To determine mechanisms whereby CCR6 may mediated class switching to IgE, we enriched total B cells from healthy donor peripheral blood mononuclear cells and stimulated with 20ng/ml human IL-4 and 10μg/ml agnostic anti-human CD40 with or without 20ng/ml CCL20 for 3 days. After 3 days of treatment, cells were collected and stained with a 15-color panel and analyzed via flow cytometry. Cells were …	Unknown	N/A	N/A (testing)	" From these preliminary studies, we conclude that CCL20 stimulation increases the percent pmTOR+ SWM B cells. We will continue to investigate downstream mTOR mediators in regard to B cell class switching after CCL20 stimulation and how α-gal sensitization augments B cell IgE class switching and increases atherosclerosis with our novel α -gal-/- Apoe-/- mouse."
Patel R, Jaglan A, Aguileraserna C, Pandya K, Goldstein L	Unraveling Alpha-Gal Syndrome: A Case Study of a Rare Meat Allergy	20240825-1168552-41xj2c.pdf	Cureus	2024	1 adult patient	"A 63-year-old male presented to the outpatient clinic with chief complaints of recurrent hives and tongue swelling. The patient had a past medical history of hypertension, hyperlipidemia, coronary artery disease, supraventricular tachycardia, diabetes mellitus type 2, benign prostate hyperplasia, diverticulosis, degenerative disc disease, and iron deficiency anemia as listed in Table 1. Past sur…	Case report (1 patient)	Unknown	N/A	N/A (case report)	"Thus, this case presents the need for detailed history taking, including travel history, allergies, and eating habits, to keep an elevated level of suspicion and due vigilance for the patients who present with either chronic urticarial or allergic reactions after consumption of mammalian meat products as well as known tick-bite history, once all other causes have been ruled out."
Peterson H, Wells DA, Marjoncu D, Holman K	Use of antithymocyte globulin (rabbit) in a patient with known alpha-gal syndrome undergoing allogenic stem cell transplantation	Use of antithymocyte globulin (rabbit) in a patient with known alpha-gal syndrome undergoing allogenic stem cell transplantation - Hannah Peterson, Drew A Wells, Dennis Marjoncu, Kori Holman, 2024	Journal of Oncology Pharmacy Practice	2024	1 case (case report)	"We describe a case of a 44-year-old male with myelodysplastic syndrome and a known history of AGS undergoing allogeneic hematopoietic cell transplantation (allo-HSCT) with the use of rabbit antithymocyte globulin (rATG) for graft-versus-host disease (GVHD) prophylaxis."	case report	Unknown	N/A	1 case	"Due to the heterogeneity of AGS manifestations in patients, the use of rATG in patients with known AGS should be considered on a case-by-case basis. The administration of a test dose may help predict the occurrence of severe hypersensitivity reactions. The limited data surrounding the risk of AGS with rabbit-containing products and the various indications for the use of rATG warrants more in-dep…
Ma Y, Flaherty MG	Using Symptoms and Healthcare Encounters to Capture a Rare Disease: A Study of Clinical Notes of the Alpha-Gal Meat Allergy	Using Symptoms and Healthcare Encounters to Capture a Rare Disease: A Study of Clinical Notes of the Alpha‐Gal Meat Allergy - Ma - 2021 - Proceedings of the Association for Information Science and Technology - Wiley Online Library	Proceedings of the Association for Information Science and Technology	2021	N/A (EMR review)	""The most reported symptoms fell into four general categories: skin (42%), inflammation (17%), gastrointestinal (20%), and anaphylaxis (21%). Environmental triggers were also commonly reported. This in-depth analysis of clinical notes of AGS can serve as a basis for future automation of rare disease analysis; moreover, it provides a basic understanding of the granularity of information that an e…	"This paper examines clinical notes to identify reported symptoms and investigate patient-provider communication processes in alpha-gal syndrome (AGS). Clinical notes appear to be a credible and stable source of research where the researcher can find information regarding both symptoms and environmental factors of AGS. Compilation of notes could be used for a checklist to aid in diagnosis. This s…	Unknown (captures records from 2005-2019)	N/A	N/A (EMR review)	"Our study's in-depth analysis of clinical notes of AGS can serve as a basis for future automation of rare disease analysis; for example, it provides a basic understanding of the granularity of information that clinical notes may provide for rare disease identification. In addition, this paper provides a demonstration of how information scientists are uniquely situated when researching electronic…
Weiss J, Grilley Olson J, Deal AM, Chera B, Weissler M, Murphy BA, Hayes DN, Gilbert J	Using the galactose-a-1,3-galactose enzyme-linked immunosorbent assay to predict anaphylaxis in response to cetuximab	https://acsjournals.onlinelibrary.wiley.com/doi/full/10.1002/cncr.29978	Cancer	2016	60	"Sixty patients were prospectively screened as part of the entry criteria for a phase 2 study of neoadjuvant carboplatin, nab-paclitaxel, and cetuximab. Patients were recruited at 2 academic medical centers known to have high anaphylaxis rates: the University of North Carolina and Vanderbilt. Only patients with a negative laboratory result were treated on the clinical protocol. No patient experie…	prospective cohort study (phase 2 study of neoadjuvant carboplatin, nab-paclitaxel, and cetuximab)	not specified	n/a	"Sixty patients were prospectively screened as part of the entry criteria for a phase 2 study of neoadjuvant carboplatin, nab-paclitaxel, and cetuximab. Patients were recruited at 2 academic medical centers known to have high anaphylaxis rates: the University of North Carolina and Vanderbilt. Only patients with a negative laboratory result were treated on the clinical protocol."	"Subjects with a negative test result can be safely treated with cetuximab. Further research is required regarding the optimal cutoff for positivity and the positive predictive value. "
Dunkman WJ, Rycek W, Manning M	What Does a Red Meat Allergy Have to Do With Anesthesia? Perioperative Management of Alpha-Gal Syndrome	Anesthesia & Analgesia	Anesthesia and Analgesia	2019	N/A (review)	N/A (review)	N/A (review)	N/A (review)	N/A (review)	N/A (review)	"There is growing recognition of allergic reactions in these patients to other drugs and medical devices that contain alpha-gal. Many of these reactions result from inactive substances that are part of the manufacturing or preparation process such as gelatin or stearic acid. This allergy may be documented in a variety of ways or informally reported by the patient, requiring vigilance on the part …
Saboowala HK	What is Alpha-Gal Syndrome (AGS) aka Mammalian Meat Allergy (MMA)? Causes, Diagnosis & Management. An Overview.	What Is Alpha-Gal Syndrome(AGS] a. k. a. Mammalian Meat Allergy (MMA ... - Dr. H. K. Saboowala. - Google Books	Self-published booklet	2021	N/A (review)	N/A (review)	N/A (review)	N/A (review)	N/A	N/A	(not available in book preview)
Mollah F, Zacharek MA, Benjamin MR	What Is Alpha-Gal Syndrome?	What Is Alpha-Gal Syndrome? | Allergy and Clinical Immunology | JAMA | JAMA Network	JAMA	2023	N/A (review)	N/A (review)	N/A (review)	Review (literatre from 2007-2023)	N/A	N/A	"Individuals with alpha-gal syndrome should be prescribed and instructed how to use an epinephrine auto-injector in case of a severe allergic reaction."
Peralta T, Roizen G, Crisostomo N, Aguilera-Insunza R	What is New in Alpha-Gal Syndrome?	What is New in Alpha-Gal Syndrome? | Current Treatment Options in Allergy	Current Treatment Options in Allergy	2023	N/A (review)	N/A (review)	N/A (review)	N/A (literature collected from 2007-2023)	N/A	N/A	"Advances in the knowledge of the mechanisms underlying AGS have contributed to a better understanding of this syndrome, which has clinical features that often make it difficult to diagnose and treat. Future treatment strategies may involve combining anti-IgE therapy with oral desensitization to improve management outcomes."
Carson AS, Gardner A, Iweala OI	Where’s the Beef? Understanding Allergic Responses to Red Meat in Alpha-Gal Syndrome	Where’s the Beef? Understanding Allergic Responses to Red Meat in Alpha-Gal Syndrome | The Journal of Immunology | American Association of Immunologists	Journal of Immunology	2022	N/A	N/A (review)	N/A (review article)	N/A (literature from 2007-2022)	N/A	N/A	"Bites from select hard-bodied ticks, including Amblyomma americanum in the United States, induce elevations in alpha-gal–specific and total IgE levels. Sensitization to alpha-gal likely involves several of the same innate and adaptive immune cells classically associated with allergic sensitization in food protein allergy, including DCs, CD4+ Th2 cells, and CD27+ memory B cells. However, there ma…
Massaccesi L, Burlina A, Baquero CJ, Goi G, Burlina AP, Tettamanti G	Whole-blood alpha-D-galactosidase A activity for the identification of Fabry's patients	Whole-blood alpha-D-galactosidase A activity for the identification of Fabry's patients - ScienceDirect	Clinical Biochemistry	2011	"A new fluorimetric assay method of α-d-galactosidase A was developed, using whole blood (WB) from 30 healthy individuals, 7 hemizygous males and 7 heterozygous females with Fabry's disease. This method was compared with the traditional dried blood spot (DBS) method."	"WB method analytical characteristics are: linearity up to 2000 mU/L; detection limit: 4 mU/L; linearity versus time: 6 h; enzyme stability: 7 days at 4 °C; total analytical imprecision: from 3.27% to 5.72%. Sensitivity was higher in WB than DBS method. All hemizygous Fabry's patients were identified by both the WB and DBS methods. With regards to the seven heterozygous carriers five could be ide…			healthy individuals tested for Fabry's by traditional dried blood spot method	30 healthy individuals with Fabry's disease (7 hemizygous males, 7 heterozygous females)	"The WB assay method for α-d-galactosidase A appears to be reliable and proposable as a routine method for prompt diagnosis of Fabry disease in selected at-risk populations."
