# Supplementary material for: Alpha-gal sensitization and allergic blood transfusion reactions: a scoping review
Source: J Transl Med. 2026 Feb 4;24:325. doi: 10.1186/s12967-025-07614-9 (PMC12964899; doi:10.1186/s12967-025-07614-9)
Supplement: Supplementary file 5 — Supplementary Material 5 [file 12967_2025_7614_MOESM5_ESM.xlsx]

## Sheet: Sheet1
Supplemental Table 1. Inter-rater reliability in scoping literature review. Title and Abstract Screening (7874 studies)
Reviewer A	Reviewer B	A Yes, B Yes	A Yes, B No	A No, B Yes	A No, B No	Proportionate Agreement	Yes Probability	No Probability	Random Agreement Probability	Cohen's Kappa
Reviewer #1	Reviewer #2	291	68	184	6813	0.97	0	0.89	0.89	0.68
Reviewer #1	Reviewer #3	0	3	8	505	0.98	0	0.98	0.98	-0.01
Reviewer #4	Reviewer #1	0	0	0	1	1	0	1	1	N/A (low count)
Reviewer #4	Reviewer #2	0	0	0	1	1	0	1	1	N/A (low count)
