# Supplementary material for: Alpha-gal sensitization and allergic blood transfusion reactions: a scoping review
Source: J Transl Med. 2026 Feb 4;24:325. doi: 10.1186/s12967-025-07614-9 (PMC12964899; doi:10.1186/s12967-025-07614-9)
Supplement: Supplementary file 6 — Supplementary Material 6 [file 12967_2025_7614_MOESM6_ESM.xlsx]

## Sheet: Sheet1
Supplemental Table 2. Inter-rater reliability in scoping literature review Full Text Review (487 studies*)
Reviewer A	Reviewer B	A Include, B Include	A Include, B Exclude	A Exclude, B Include	A Exclude, B Exclude	Proportionate Agreement	Yes Probability	No Probability	Random Agreement Probability	Cohen's Kappa
Reviewer #1	Reviewer #3	52	10	30	114	0.81	0.12	0.42	0.54	0.58
Reviewer #2	Reviewer #3	33	34	19	57	0.63	0.17	0.34	0.51	0.25
Reviewer #4	Reviewer #2	20	13	9	26	0.68	0.21	0.3	0.5	0.35
Reviewer #1	Reviewer #2	2	2	0	3	0.71	0.16	0.31	0.47	0.46
Reviewer #1	Reviewer #5	0	2	0	4	0.67	0	0.67	0.67	0
Reviewer #4	Reviewer #1	12	21	1	13	0.53	0.19	0.22	0.41	0.21
Reviewer #4	Reviewer #3	2	0	1	8	0.91	0.05	0.6	0.64	0.74
*The flow diagram (Figure 1) says that 491 studies received full text review. We manually removed four articles at this step because only one reviewer read them; the study required two reviewers or more. The calculation thus accounted for 487 studies, not 491 studies.
