# Supplementary material for: Alpha-gal sensitization and allergic blood transfusion reactions: a scoping review
Source: J Transl Med. 2026 Feb 4;24:325. doi: 10.1186/s12967-025-07614-9 (PMC12964899; doi:10.1186/s12967-025-07614-9)
Supplement: Supplementary file 7 — Supplementary Material 7 [file 12967_2025_7614_MOESM7_ESM.xlsx]

## Sheet: Treatment 
Supplemental Table 3. Treatment courses in 6 patients with transfusion-related alpha-Gal syndrome (TRAGS)
	Case#1	Case#2	Case#3	Case#4	Case#5	Case#6
Clinical outcome	Died after anaphylaxis	Survived	Died 25 days after ATR (Klebsiella pneumonia, post-transplant lymphoproliferative disor-der (PTLD))	Died weeks after ATR (sepsis)	Survived	Survived
Resuscitation	additional blood components	IV epinephrine,solumedrol, diphenhydramine	None recorded	Epinephrine, norepinephrine drips	CPR, epinephrine, diphenhydramine, dexamethasone	epinephrine, methylene blue, vasopressin, diphenhydramine
Other treatment	None recorded	Required washed blood products for history of ATRs	Less aggressive PTLD treatment regimen was pursued	Plasma exchange apheresis stopped	Return of spontaneous circulation achieved following code.	Before reaction, IV rocuronium and protamine (heparin reversal).
